# Supplementary material for: Diagnostic profiles among suicide decedents with and without borderline personality disorder
Source: Psychol Med. 2024 Nov 18;54(15):4150–9. doi: 10.1017/S0033291724002034 (PMC11650179; doi:10.1017/S0033291724002034)
Supplement: Kaufman et al. supplementary material [file S0033291724002034sup001.xlsx]

## Sheet: S1_PD ICD Codes
ICD version	Code	Description
9	301	Personality disorders
9	301.1	Affective personality disorder, unspecified
9	301.11	Chronic hypomanic personality disorder
9	301.12	Chronic depressive personality disorder
9	301.13	Cyclothymic disorder
9	301.2	Schizoid personality NOS
9	301.22	Schizotypal personality disorder
9	301.3	Explosive personality disorder
9	301.4	Obsessive-compulsive personality disorder
9	301.5	Histrionic personality disorder, unspecified
9	301.51	Chronic factitious illness with physical symptoms
9	301.59	Other histrionic personality disorder
9	301.6	Dependent personality disorder
9	301.7	Antisocial personality disorder
9	301.81	Narcissistic personality disorder
9	301.82	Avoidant personality disorder
9	301.83	Borderline personality disorder
9	301.84	Passive-aggressive personality
9	301.89	Other personality disorders
9	301.9	Personality disorder NOS
10	F21	Schizotypal disorder
10	F34.0	Cyclothymic disorder
10	F60.0	Paranoid personality disorder
10	F60.1	Schizoid personality disorder
10	F60.2	Antisocial personality disorder
10	F60.3	Borderline personality disorder
10	F60.4	Histrionic personality disorder
10	F60.5	Obsessive-compulsive personality disorder
10	F60.6	Avoidant personality disorder
10	F60.7	Dependent personality disorder
10	F60.81	Narcissistic personality disorder
10	F60.89	Other specific personality disorders
10	F60.9	Personality disorder, unspecified
10	F68.10	Factitious disorder, unspecified
10	F69	Unspecified disorder of adult personality and behavior

## Sheet: S2_Phecode Prevalence
Phecode Name	SUI + BPD_MEAN	SUI + BPD_SD	SUI - BPD_MEAN	SUI - BPD_SD	SUI + PD - BP_MEAN	SUI + PD - BPD_SD	CTRL + BPD_MEAN	CTRL + BPD_SD
Abdominal.aortic.aneurysm	0.00263852	0.0513665	0.00591466	0.0766831	0.00679117	0.0821981	0.00357143	0.0597614
Abdominal.hernia	0.0105541	0.102325	0.00506971	0.0710249	0.00509338	0.0712464	0.0107143	0.103138
Abdominal.pain	0.659631	0.47446	0.336079	0.472391	0.475382	0.499818	0.682143	0.466477
Abnormal.arterial.blood.gases	0.00263852	0.0513665	0.0016899	0.0410758	0.00339559	0.0582221	0.00714286	0.0843638
Abnormal.chest.sounds	0.00263852	0.0513665	0.00242924	0.04923	0.00339559	0.0582221	0.0107143	0.103138
Abnormal.coagulation.profile	0.0237467	0.15246	0.0106675	0.102737	0.0118846	0.108459	0.0535714	0.225573
Abnormal.electrocardiogram..ECG...EKG.	0.176781	0.381988	0.0543937	0.226805	0.140917	0.348231	0.153571	0.361183
Abnormal.findings.examination.of.lungs	0.129288	0.335961	0.0449937	0.207301	0.0916808	0.28882	0.121429	0.327209
Abnormal.findings.on.exam.of.gastrointestinal.tract..abdominal.area	0.055409	0.229079	0.0216519	0.145552	0.0373514	0.189783	0.0535714	0.225573
Abnormal.findings.on.examination.of.urine	0.00527704	0.0725471	0.00095057	0.0308183	0.00169779	0.0412043	0	0
Abnormal.findings.on.mammogram.or.breast.exam	0	0	0.00095057	0.0308183	0.00509338	0.0712464	0.00714286	0.0843638
Abnormal.findings.on.study.of.brain.and.or.nervous.system	0	0	0.000316857	0.0177986	0	0	0	0
Abnormal.function.study.of.cardiovascular.system	0.0211082	0.143935	0.00992818	0.0991496	0.0237691	0.152458	0.0142857	0.118879
Abnormal.glucose	0.0131926	0.11425	0.00285171	0.053328	0.00339559	0.0582221	0.00357143	0.0597614
Abnormal.granulation.tissue	0.0158311	0.124987	0.00190114	0.0435629	0.0101868	0.100499	0.0107143	0.103138
Abnormal.heart.sounds	0.0343008	0.182241	0.0170046	0.129295	0.0305603	0.172269	0.0571429	0.232531
Abnormal.involuntary.movements	0.166227	0.372776	0.0465779	0.210744	0.0950764	0.29357	0.178571	0.383679
Abnormal.mammogram	0.0290237	0.168095	0.0128855	0.112787	0.0254669	0.157672	0.0821429	0.275074
Abnormal.Papanicolaou.smear.of.cervix.and.cervical.HPV	0.0448549	0.207259	0.00528095	0.0724818	0.00848896	0.0918217	0.0285714	0.166897
Abnormal.posture	0.00263852	0.0513665	0.000633714	0.025167	0	0	0.00357143	0.0597614
Abnormal.reflex	0.0105541	0.102325	0.00242924	0.04923	0.00169779	0.0412043	0.00714286	0.0843638
Abnormal.results.of.function.study.of.kidney	0.00791557	0.0887338	0.00602028	0.0773606	0.00848896	0.0918217	0.0178571	0.132669
Abnormal.results.of.function.study.of.liver	0.0923483	0.2899	0.0335868	0.180173	0.0730051	0.260366	0.0857143	0.280443
Abnormal.results.of.function.study.of.pulmonary.system	0.0105541	0.102325	0.00253485	0.0502861	0.00339559	0.0582221	0.00714286	0.0843638
Abnormal.results.of.function.study.of.thyroid	0.0237467	0.15246	0.00644275	0.080012	0.0135823	0.115848	0.0464286	0.210788
Abnormal.results.of.other.function.studies..bladder..pancreas..placenta..spleen..etc.	0.0158311	0.124987	0.00602028	0.0773606	0.0135823	0.115848	0.0142857	0.118879
Abnormal.serum.enzyme.levels	0.0817942	0.274413	0.0298902	0.170293	0.0628183	0.242842	0.103571	0.305249
Abnormal.spermatozoa	0	0	0.00116181	0.0340673	0	0	0.00357143	0.0597614
Abnormal.sputum	0	0	0.000739332	0.0271821	0.00169779	0.0412043	0	0
Abnormal.tumor.markers	0	0	0.000105619	0.0102771	0	0	0	0
Abnormal.weight.gain	0.0659631	0.248546	0.0128855	0.112787	0.0305603	0.172269	0.0678571	0.251951
Abnormality.in.fetal.heart.rate.or.rhythm	0.0448549	0.207259	0.00908323	0.0948771	0.00509338	0.0712464	0.0392857	0.194622
Abnormality.of.gait	0.060686	0.239069	0.0268272	0.161587	0.0560272	0.23017	0.0607143	0.239233
Abnormality.of.organs.and.soft.tissues.of.pelvis.complicating.pregnancy..childbirth..or.the.puerperium	0.0395778	0.195223	0.0114068	0.106198	0.0169779	0.129298	0.0464286	0.210788
Abnormality.of.red.blood.cells	0.0263852	0.16049	0.00443599	0.0664589	0.00339559	0.0582221	0.0107143	0.103138
Abscess.or.ulceration.of.vulva	0.00527704	0.0725471	0.000739332	0.0271821	0	0	0.0142857	0.118879
Absent.or.infrequent.menstruation	0.0791557	0.270338	0.00982256	0.0986261	0.0220713	0.14704	0.075	0.263863
Accident	0.915567	0.278403	0.704056	0.45649	0.847199	0.360102	0.9	0.300537
Acid.base.balance.disorder	0.0237467	0.15246	0.00506971	0.0710249	0.0101868	0.100499	0.0107143	0.103138
Acidosis	0.174142	0.379733	0.0575623	0.232926	0.154499	0.361734	0.125	0.331311
Acne	0.0897098	0.286143	0.0262991	0.160032	0.0475382	0.212968	0.075	0.263863
Acquired.absence.of.breast	0.0870712	0.282312	0.0201732	0.1406	0.040747	0.197872	0.153571	0.361183
Acquired.acanthosis.nigricans	0.00527704	0.0725471	0.00105619	0.0324836	0	0	0	0
Acquired.coagulation.factor.deficiency	0.00791557	0.0887338	0.00348542	0.0589376	0.00509338	0.0712464	0.00357143	0.0597614
Acquired.deformities.of.finger	0.00791557	0.0887338	0.00316857	0.0562038	0.00509338	0.0712464	0.00357143	0.0597614
Acquired.deformities.of.forearm	0.0105541	0.102325	0.00232362	0.0481504	0.00848896	0.0918217	0.0107143	0.103138
Acquired.deformities.of.hip	0	0	0.00105619	0.0324836	0.00169779	0.0412043	0.0107143	0.103138
Acquired.deformities.of.knee	0	0	0.0016899	0.0410758	0.00339559	0.0582221	0.00714286	0.0843638
Acquired.foot.deformities	0.0184697	0.13482	0.00802704	0.0892381	0.0101868	0.100499	0.025	0.156404
Acquired.hemolytic.anemias	0	0	0.000211238	0.0145333	0	0	0	0
Acquired.hypothyroidism	0.0263852	0.16049	0.00496409	0.0702849	0.0169779	0.129298	0.0285714	0.166897
Acquired.spondylolisthesis	0.0184697	0.13482	0.0162653	0.126501	0.0220713	0.14704	0.0178571	0.132669
Acquired.toe.deformities	0.00791557	0.0887338	0.00337981	0.0580408	0.00679117	0.0821981	0.00714286	0.0843638
Acromegaly.and.gigantism	0	0	0.000316857	0.0177986	0.00169779	0.0412043	0	0
Actinic.keratosis	0.0158311	0.124987	0.0246092	0.154939	0.0237691	0.152458	0.025	0.156404
Acute..transverse..myelitis	0.00263852	0.0513665	0.000105619	0.0102771	0	0	0	0
Acute.and.chronic.tonsillitis	0.00263852	0.0513665	0.00443599	0.0664589	0.00509338	0.0712464	0.00714286	0.0843638
Acute.and.subacute.necrosis.of.liver	0.0263852	0.16049	0.010245	0.100703	0.0254669	0.157672	0.0392857	0.194622
Acute.appendicitis	0.0395778	0.195223	0.0280946	0.165252	0.0237691	0.152458	0.025	0.156404
Acute.bronchitis.and.bronchiolitis	0.253298	0.435475	0.0909379	0.287536	0.144312	0.351705	0.289286	0.454243
Acute.bronchospasm	0.0158311	0.124987	0.0061259	0.0780321	0.0101868	0.100499	0.0178571	0.132669
Acute.cystitis	0.0474934	0.212973	0.00940008	0.0965024	0.0203735	0.141394	0.0535714	0.225573
Acute.dermatitis.due.to.solar.radiation	0.0184697	0.13482	0.00644275	0.080012	0.0135823	0.115848	0.0107143	0.103138
Acute.febrile.mucocutaneous.lymph.node.syndrome..Kawasaki.disease.	0	0	0.000105619	0.0102771	0	0	0	0
Acute.gastritis	0.0422164	0.201348	0.017744	0.132026	0.0288625	0.167562	0.0678571	0.251951
Acute.glomerulonephritis..NOS	0.00263852	0.0513665	0.000528095	0.0229755	0.00339559	0.0582221	0.00357143	0.0597614
Acute.inflammatory.pelvic.disease	0.00791557	0.0887338	0.00126743	0.0355803	0	0	0.0178571	0.132669
Acute.laryngitis.and.tracheitis	0.0184697	0.13482	0.00665399	0.0813045	0.0152801	0.122769	0.0392857	0.194622
Acute.osteomyelitis	0.0131926	0.11425	0.00380228	0.0615486	0.00509338	0.0712464	0.0107143	0.103138
Acute.pain	0.211082	0.408616	0.0652725	0.247019	0.137521	0.34469	0.235714	0.425204
Acute.pancreatitis	0.0791557	0.270338	0.0320025	0.176016	0.0594228	0.236615	0.05	0.218335
Acute.pericarditis	0.0105541	0.102325	0.00337981	0.0580408	0.00509338	0.0712464	0.0142857	0.118879
Acute.periodontitis	0.0316623	0.175331	0.0115125	0.106682	0.0339559	0.18127	0.0607143	0.239233
Acute.pharyngitis	0.306069	0.461468	0.147972	0.355091	0.225806	0.418468	0.364286	0.482091
Acute.posthemorrhagic.anemia	0.0897098	0.286143	0.039079	0.193793	0.049236	0.216544	0.0892857	0.285666
Acute.prostatitis	0.00527704	0.0725471	0.00718209	0.0844468	0.0169779	0.129298	0.00714286	0.0843638
Acute.pulmonary.heart.disease	0	0	0.000528095	0.0229755	0	0	0.00357143	0.0597614
Acute.reaction.to.stress	0.126649	0.333019	0.0237643	0.152322	0.0730051	0.260366	0.110714	0.31434
Acute.renal.failure	0.145119	0.352686	0.0598859	0.237288	0.125637	0.331721	0.15	0.357711
Acute.rheumatic.heart.disease	0.00263852	0.0513665	0.000528095	0.0229755	0.00169779	0.0412043	0	0
Acute.sinusitis	0.197889	0.398935	0.0935784	0.291257	0.166384	0.372741	0.225	0.41833
Acute.tonsillitis	0.0474934	0.212973	0.02218	0.147276	0.0152801	0.122769	0.0464286	0.210788
Acute.upper.respiratory.infections.of.multiple.or.unspecified.sites	0.369393	0.483278	0.147444	0.354567	0.237691	0.426031	0.371429	0.484052
Acute.vascular.insufficiency.of.intestine	0.00527704	0.0725471	0.00274609	0.0523339	0.00339559	0.0582221	0.00714286	0.0843638
Acute..but.ill.defined.cerebrovascular.disease	0.0131926	0.11425	0.00908323	0.0948771	0.0135823	0.115848	0.00357143	0.0597614
Adjustment.reaction	0.200528	0.400925	0.0477398	0.213226	0.144312	0.351705	0.185714	0.389572
Adrenal.cortical.steroids.causing.adverse.effects.in.therapeutic.use	0.0158311	0.124987	0.00602028	0.0773606	0.00848896	0.0918217	0.0214286	0.145067
Adrenal.hypofunction	0.00791557	0.0887338	0.00264047	0.0513204	0.00509338	0.0712464	0	0
Adrenogenital.disorders	0	0	0.000211238	0.0145333	0.00169779	0.0412043	0.00357143	0.0597614
Adult.failure.to.thrive	0.0158311	0.124987	0.00306295	0.055262	0.00848896	0.0918217	0.00714286	0.0843638
Adverse.drug.events.and.drug.allergies	0.427441	0.495361	0.091466	0.288286	0.24618	0.431151	0.342857	0.475514
Adverse.effects.of.antibacterials..not.penicillins.	0.0131926	0.11425	0.00348542	0.0589376	0.00509338	0.0712464	0.0178571	0.132669
Adverse.effects.of.sedatives.or.other.central.nervous.system.depressants.and.anesthetics	0.353562	0.478707	0.0708703	0.256622	0.217317	0.412771	0.232143	0.422956
Adverse.reaction.to.serum.or.vaccine	0.0343008	0.182241	0.00506971	0.0710249	0.0152801	0.122769	0.0392857	0.194622
Agorophobia..social.phobia..and.panic.disorder	0.422164	0.494557	0.0805872	0.272215	0.2309	0.421767	0.375	0.48499
Alcohol.related.disorders	0.379947	0.486015	0.145332	0.352454	0.322581	0.467861	0.310714	0.463615
Alcoholic.liver.damage	0.0422164	0.201348	0.0261935	0.159719	0.0373514	0.189783	0.0392857	0.194622
Alcoholism	0.509235	0.500576	0.222328	0.415832	0.42275	0.494416	0.421429	0.494672
Alkalosis	0.0343008	0.182241	0.00876637	0.0932225	0.0186757	0.135492	0.0214286	0.145067
Allergic.conjunctivitis	0.0237467	0.15246	0.00506971	0.0710249	0.00509338	0.0712464	0.00714286	0.0843638
Allergic.purpura	0	0	0.000844951	0.0290573	0	0	0	0
Allergic.reaction.to.food	0.0501319	0.218506	0.00665399	0.0813045	0.0135823	0.115848	0.0535714	0.225573
Allergic.rhinitis	0.124011	0.330029	0.0454161	0.208226	0.0764007	0.265864	0.117857	0.323016
Allergies..other	0.131926	0.338858	0.0247148	0.155263	0.040747	0.197872	0.153571	0.361183
Allergy.adverse.effect.of.penicillin	0.116095	0.320762	0.0255598	0.157826	0.0475382	0.212968	0.121429	0.327209
Alopecia	0.0237467	0.15246	0.00591466	0.0766831	0.00848896	0.0918217	0.0178571	0.132669
Alopecia.Areata	0.00263852	0.0513665	0.00137305	0.0370311	0.00169779	0.0412043	0	0
Alpha.1.antitrypsin.deficiency	0	0	0.000211238	0.0145333	0	0	0	0
Alteration.of.consciousness	0.353562	0.478707	0.0746726	0.262876	0.232598	0.422847	0.257143	0.437841
Altered.mental.status	0.248021	0.432435	0.0610477	0.239431	0.14601	0.353417	0.2	0.400716
Althete.s.foot	0.0263852	0.16049	0.00686523	0.0825761	0.0203735	0.141394	0.0285714	0.166897
Alzheimer.s.disease	0	0	0.00200676	0.0447543	0.00169779	0.0412043	0	0
Amblyopia	0.00527704	0.0725471	0.00211238	0.0459145	0.00169779	0.0412043	0.00357143	0.0597614
Amyloidosis	0.00263852	0.0513665	0.000633714	0.025167	0	0	0	0
Amyotrophic.Lateral.Sclerosis	0	0	0.000528095	0.0229755	0	0	0.00357143	0.0597614
Anal.and.rectal.conditions	0.0738786	0.261919	0.0311576	0.173753	0.0611205	0.239755	0.0964286	0.295707
Anal.and.rectal.polyp	0.0184697	0.13482	0.0153147	0.122808	0.0203735	0.141394	0.0321429	0.176695
Anaphylactic.shock.NOS	0.0263852	0.16049	0.00633714	0.0793577	0.0135823	0.115848	0.00357143	0.0597614
Anemia.during.pregnancy	0.0184697	0.13482	0.0083439	0.0909678	0.0135823	0.115848	0.0428571	0.202898
Anemia.in.chronic.kidney.disease	0.00527704	0.0725471	0.00401352	0.0632284	0.00509338	0.0712464	0.00714286	0.0843638
Anemia.in.neoplastic.disease	0	0	0.00116181	0.0340673	0	0	0.00357143	0.0597614
Anemia.of.chronic.disease	0.0211082	0.143935	0.00580904	0.0759994	0.0118846	0.108459	0.0107143	0.103138
Aneurysm.and.dissection.of.heart	0	0	0.00190114	0.0435629	0	0	0	0
Aneurysm.of.artery.of.lower.extremity	0.00263852	0.0513665	0.00126743	0.0355803	0.00169779	0.0412043	0	0
Aneurysm.of.iliac.artery	0.00263852	0.0513665	0.00158428	0.0397736	0	0	0.00357143	0.0597614
Aneurysm.of.other.specified.artery	0.00527704	0.0725471	0.00105619	0.0324836	0	0	0.00714286	0.0843638
Angina.pectoris	0.0316623	0.175331	0.0196451	0.138785	0.0322581	0.176835	0.0285714	0.166897
Angiodysplasia.of.intestine..without.mention.of.hemorrhage.	0	0	0.00147866	0.038427	0.00169779	0.0412043	0	0
Anisometropia	0.00263852	0.0513665	0.00147866	0.038427	0.00169779	0.0412043	0.00357143	0.0597614
Ankylosing.spondylitis	0.00527704	0.0725471	0.00232362	0.0481504	0.00169779	0.0412043	0.0178571	0.132669
Ankylosis.of.joint	0.0105541	0.102325	0.00422476	0.0648641	0.0101868	0.100499	0.00714286	0.0843638
Anomalies.of.endocrine.glands..congenital	0	0	0.000844951	0.0290573	0.00169779	0.0412043	0.00357143	0.0597614
Anomalies.of.jaw.size.symmetry	0.0105541	0.102325	0.00126743	0.0355803	0	0	0.00714286	0.0843638
Anomalies.of.pupillary.function	0.00791557	0.0887338	0.00348542	0.0589376	0.0101868	0.100499	0.025	0.156404
Anomalies.of.respiratory.system..congenital	0.00263852	0.0513665	0.000739332	0.0271821	0	0	0	0
Anomalies.of.tooth.position.malocclusion	0.00527704	0.0725471	0.0016899	0.0410758	0.00509338	0.0712464	0.00357143	0.0597614
Anomalous.atrioventricular.excitation	0.00527704	0.0725471	0.0016899	0.0410758	0.00169779	0.0412043	0.00357143	0.0597614
Anorexia	0.0844327	0.278403	0.0137305	0.116376	0.0356537	0.185583	0.0642857	0.2457
Anorexia.nervosa	0.0369393	0.188862	0.00242924	0.04923	0.00848896	0.0918217	0.0214286	0.145067
Antepartum.hemorrhage..abruptio.placentae..and.placenta.previa	0.0316623	0.175331	0.00707647	0.083828	0.0169779	0.129298	0.0642857	0.2457
Anterior.horn.cell.disease	0.00263852	0.0513665	0.000844951	0.0290573	0	0	0	0
Anterior.pituitary.disorders	0.00527704	0.0725471	0.00285171	0.053328	0.00339559	0.0582221	0	0
Anticoagulants.causing.adverse.effects	0.0184697	0.13482	0.00517533	0.0717571	0.0135823	0.115848	0.0107143	0.103138
Antihypertensive.agents.causing.adverse.effects	0.0501319	0.218506	0.0061259	0.0780321	0.0254669	0.157672	0.0178571	0.132669
Antilipemic.and.antiarteriosclerotic.drugs.causing.adverse.effects.in.therapeutic.use	0.00527704	0.0725471	0.000739332	0.0271821	0.00339559	0.0582221	0.00357143	0.0597614
Antineoplastic.and.immunosuppressive.drugs.causing.adverse.effects	0.00527704	0.0725471	0.00380228	0.0615486	0.00679117	0.0821981	0.0107143	0.103138
Antirheumatics.causing.adverse.effects.in.therapeutic.use	0.0369393	0.188862	0.00549218	0.0739094	0.0101868	0.100499	0.00357143	0.0597614
Antisocial.borderline.personality.disorder	1	0	0	0	0.207131	0.405594	1	0
Anxiety.disorder	0.773087	0.419389	0.311998	0.463334	0.609508	0.488275	0.775	0.41833
Anxiety.disorders	0.461741	0.499193	0.0832277	0.276241	0.325976	0.469137	0.421429	0.494672
Aortic.aneurysm	0.00527704	0.0725471	0.00422476	0.0648641	0.00679117	0.0821981	0.00714286	0.0843638
Aortic.ectasia	0.00527704	0.0725471	0.00158428	0.0397736	0.00169779	0.0412043	0	0
Aortic.valve.disease	0	0	0.000316857	0.0177986	0	0	0	0
Aphakia.and.other.disorders.of.lens	0	0	0.0016899	0.0410758	0.0101868	0.100499	0.00357143	0.0597614
Aphasia	0.0211082	0.143935	0.00528095	0.0724818	0.00848896	0.0918217	0.0142857	0.118879
Aphasia.speech.disturbance	0.0897098	0.286143	0.0208069	0.142745	0.0526316	0.223487	0.0607143	0.239233
Aplastic.anemia	0.00527704	0.0725471	0.002218	0.0470458	0.00339559	0.0582221	0	0
Apnea	0.0184697	0.13482	0.00443599	0.0664589	0.00679117	0.0821981	0.0214286	0.145067
Appendiceal.conditions	0.0184697	0.13482	0.0039079	0.0623942	0.00848896	0.0918217	0.00714286	0.0843638
Appendicitis	0.00791557	0.0887338	0.00295733	0.0543037	0.00169779	0.0412043	0.0107143	0.103138
Arrhythmia..cardiac..NOS	0.0738786	0.261919	0.0230249	0.149991	0.0475382	0.212968	0.0607143	0.239233
Arterial.dissection	0.00791557	0.0887338	0.00190114	0.0435629	0.00339559	0.0582221	0	0
Arterial.embolism.and.thrombosis	0.0105541	0.102325	0.0039079	0.0623942	0.00848896	0.0918217	0.00714286	0.0843638
Arterial.embolism.and.thrombosis.of.lower.extremity.artery	0.00527704	0.0725471	0.002218	0.0470458	0.00339559	0.0582221	0.00357143	0.0597614
Arteritis.NOS	0.00263852	0.0513665	0.00242924	0.04923	0.00169779	0.0412043	0	0
Arthralgia.ankylosis.of.temporomandibular.joint	0.0131926	0.11425	0.00242924	0.04923	0.00679117	0.0821981	0.0142857	0.118879
Arthropathy.associated.with.infections	0	0	0.00126743	0.0355803	0.00169779	0.0412043	0	0
Arthropathy.associated.with.neurological.disorders	0	0	0.00095057	0.0308183	0.00169779	0.0412043	0.0142857	0.118879
Arthropathy.associated.with.other.disorders.classified.elsewhere	0	0	0.000528095	0.0229755	0	0	0	0
Arthropathy.NOS	0.14248	0.350004	0.0658006	0.247946	0.0848896	0.278954	0.142857	0.350554
Arthropod.borne.diseases	0	0	0.000211238	0.0145333	0	0	0	0
Articular.cartilage.disorder	0.0158311	0.124987	0.00855513	0.0921023	0.0135823	0.115848	0.0285714	0.166897
Ascites..non.malignant.	0.0290237	0.168095	0.00823828	0.0903951	0.0101868	0.100499	0.0107143	0.103138
ASCVD	0	0	0.00348542	0.0589376	0.00339559	0.0582221	0	0
Aseptic.necrosis.of.bone	0.0105541	0.102325	0.0039079	0.0623942	0.00339559	0.0582221	0.0107143	0.103138
Aspergillosis	0.00263852	0.0513665	0.000316857	0.0177986	0	0	0	0
Asphyxia.and.hypoxemia	0.200528	0.400925	0.0706591	0.256268	0.118846	0.323882	0.175	0.380647
Asthma	0.311346	0.463656	0.107837	0.310191	0.183362	0.387292	0.364286	0.482091
Asthma.with.exacerbation	0.0949868	0.293584	0.0264047	0.160344	0.0441426	0.205586	0.107143	0.309849
Astigmatism	0.055409	0.229079	0.0261935	0.159719	0.0254669	0.157672	0.0821429	0.275074
Atherosclerosis	0.00263852	0.0513665	0.00823828	0.0903951	0.00848896	0.0918217	0.0142857	0.118879
Atherosclerosis.of.aorta	0.00791557	0.0887338	0.0118293	0.108123	0.0186757	0.135492	0.00714286	0.0843638
Atherosclerosis.of.native.arteries.of.the.extremities.with.intermittent.claudication	0	0	0.00264047	0.0513204	0.00169779	0.0412043	0.00714286	0.0843638
Atherosclerosis.of.native.arteries.of.the.extremities.with.ulceration.or.gangrene	0.00263852	0.0513665	0.00126743	0.0355803	0.00169779	0.0412043	0	0
Atherosclerosis.of.renal.artery	0.00263852	0.0513665	0.00147866	0.038427	0	0	0	0
Atherosclerosis.of.the.extremities	0.00791557	0.0887338	0.00443599	0.0664589	0.00339559	0.0582221	0.0107143	0.103138
Atopic.contact.dermatitis.due.to.other.or.unspecified	0.171504	0.377447	0.0549218	0.22784	0.10017	0.300481	0.146429	0.354168
Atrial.fibrillation	0.0184697	0.13482	0.0365441	0.18765	0.0288625	0.167562	0.0321429	0.176695
Atrial.flutter	0.00527704	0.0725471	0.0105619	0.102232	0.00339559	0.0582221	0.0107143	0.103138
Atrioventricular..AV..block	0.00527704	0.0725471	0.00158428	0.0397736	0.00169779	0.0412043	0	0
Atrioventricular.block..complete	0.00791557	0.0887338	0.00348542	0.0589376	0.00169779	0.0412043	0.00714286	0.0843638
Atrophic.gastritis	0.0527704	0.22387	0.023553	0.15166	0.0356537	0.185583	0.05	0.218335
Atrophy.of.female.genital.tract	0	0	0.000211238	0.0145333	0	0	0	0
Attention.deficit.hyperactivity.disorder	0.28496	0.451992	0.0632657	0.243453	0.196944	0.398028	0.246429	0.431703
Autism	0.0369393	0.188862	0.0055978	0.0746127	0.0135823	0.115848	0.025	0.156404
Autoimmune.disease.NEC	0.00263852	0.0513665	0.00126743	0.0355803	0	0	0	0
Autoimmune.hemolytic.anemias	0	0	0.000422476	0.020551	0	0	0	0
Azoospermia.and.oligospermia	0	0	0.00116181	0.0340673	0	0	0.00714286	0.0843638
Back.pain	0.540897	0.498983	0.271124	0.444563	0.4618	0.498962	0.575	0.495228
Bacteremia	0.0290237	0.168095	0.00813266	0.0898185	0.0237691	0.152458	0.0392857	0.194622
Bacterial.enteritis	0.00527704	0.0725471	0.00274609	0.0523339	0.00679117	0.0821981	0.0142857	0.118879
Bacterial.infection.NOS	0.0897098	0.286143	0.0190114	0.136572	0.0288625	0.167562	0.0964286	0.295707
Bacterial.pneumonia	0.0527704	0.22387	0.0142586	0.118561	0.0152801	0.122769	0.0285714	0.166897
Balanoposthitis	0.00527704	0.0725471	0.00200676	0.0447543	0.00679117	0.0821981	0.00357143	0.0597614
Bariatric.surgery	0.110818	0.314322	0.0428813	0.2026	0.0628183	0.242842	0.196429	0.398008
Barrett.s.esophagus	0.00527704	0.0725471	0.0109844	0.104235	0.0152801	0.122769	0.0178571	0.132669
Basal.cell.carcinoma	0.00527704	0.0725471	0.00517533	0.0717571	0.00169779	0.0412043	0.00357143	0.0597614
Behcet.s.syndrome	0.00263852	0.0513665	0	0	0	0	0	0
Benign.neoplasm.of.adrenal.gland	0.00263852	0.0513665	0.00190114	0.0435629	0.00339559	0.0582221	0.00357143	0.0597614
Benign.neoplasm.of.bone.and.articular.cartilage	0.0105541	0.102325	0.00485847	0.0695369	0.0101868	0.100499	0.0142857	0.118879
Benign.neoplasm.of.brain..cranial.nerves..meninges	0.0211082	0.143935	0.00337981	0.0580408	0.00679117	0.0821981	0.0214286	0.145067
Benign.neoplasm.of.breast	0.0131926	0.11425	0.00264047	0.0513204	0.00848896	0.0918217	0.00357143	0.0597614
Benign.neoplasm.of.colon	0.105541	0.307655	0.0853401	0.279402	0.10017	0.300481	0.121429	0.327209
Benign.neoplasm.of.eye	0	0	0.00116181	0.0340673	0.00169779	0.0412043	0	0
Benign.neoplasm.of.eye..uveal	0.00263852	0.0513665	0.00105619	0.0324836	0	0	0.00357143	0.0597614
Benign.neoplasm.of.kidney.and.other.urinary.organs	0	0	0.000528095	0.0229755	0.00169779	0.0412043	0	0
Benign.neoplasm.of.lip..oral.cavity..and.pharynx	0.00527704	0.0725471	0.00211238	0.0459145	0.00339559	0.0582221	0	0
Benign.neoplasm.of.lymph.nodes	0	0	0.000316857	0.0177986	0	0	0	0
Benign.neoplasm.of.male.genital.organs	0	0	0.000316857	0.0177986	0	0	0.00714286	0.0843638
Benign.neoplasm.of.other.endocrine.glands.and.related.structures	0.00263852	0.0513665	0.000105619	0.0102771	0	0	0	0
Benign.neoplasm.of.other.female.genital.organs	0.00791557	0.0887338	0.000316857	0.0177986	0.00169779	0.0412043	0	0
Benign.neoplasm.of.other.parts.of.digestive.system	0.0158311	0.124987	0.00992818	0.0991496	0.0152801	0.122769	0.025	0.156404
Benign.neoplasm.of.ovary	0.00527704	0.0725471	0.00158428	0.0397736	0.00169779	0.0412043	0.0214286	0.145067
Benign.neoplasm.of.parathyroid.gland	0	0	0.000844951	0.0290573	0	0	0.00357143	0.0597614
Benign.neoplasm.of.pituitary.gland.and.craniopharyngeal.duct..pouch.	0.0158311	0.124987	0.00190114	0.0435629	0.00848896	0.0918217	0.0178571	0.132669
Benign.neoplasm.of.respiratory.and.intrathoracic.organs	0.00263852	0.0513665	0.00179552	0.0423378	0.00679117	0.0821981	0.00357143	0.0597614
Benign.neoplasm.of.skin	0.060686	0.239069	0.0456274	0.208687	0.0594228	0.236615	0.0642857	0.2457
Benign.neoplasm.of.spinal.cord..meninges	0	0	0.000211238	0.0145333	0.00169779	0.0412043	0	0
Benign.neoplasm.of.thyroid.glands	0.00791557	0.0887338	0.00137305	0.0370311	0	0	0.00714286	0.0843638
Benign.neoplasm.of.unspecified.sites	0.00527704	0.0725471	0.00116181	0.0340673	0	0	0.00357143	0.0597614
Bipolar	0.593668	0.491797	0.118188	0.322847	0.458404	0.49869	0.582143	0.494089
Bladder.neck.obstruction	0.00263852	0.0513665	0.0061259	0.0780321	0.00679117	0.0821981	0.00357143	0.0597614
Blindness.and.low.vision	0.0237467	0.15246	0.0103507	0.101216	0.0254669	0.157672	0.0285714	0.166897
Blister	0.0184697	0.13482	0.00506971	0.0710249	0.0186757	0.135492	0.0392857	0.194622
Blood.in.stool	0.0976253	0.2972	0.0440431	0.205202	0.0764007	0.265864	0.139286	0.346864
Blood.vessel.replaced	0.00263852	0.0513665	0.0016899	0.0410758	0.00339559	0.0582221	0	0
Bone.cancer	0.00263852	0.0513665	0.00380228	0.0615486	0.00679117	0.0821981	0	0
Bone.marrow.or.stem.cell.transplant	0.00263852	0.0513665	0.000633714	0.025167	0	0	0.00357143	0.0597614
Breast.cancer..female.	0.00263852	0.0513665	0.00116181	0.0340673	0.00679117	0.0821981	0	0
Breast.cancer..male.	0	0	0.000211238	0.0145333	0	0	0	0
Breast.conditions..congenital.or.relating.to.hormones	0	0	0.000211238	0.0145333	0	0	0.00357143	0.0597614
Breast.disorder.NOS	0.00527704	0.0725471	0.00274609	0.0523339	0.00848896	0.0918217	0.0142857	0.118879
Broken.tooth	0.0395778	0.195223	0.0126743	0.11187	0.0288625	0.167562	0.0428571	0.202898
Bronchiectasis	0.00791557	0.0887338	0.00200676	0.0447543	0	0	0.00357143	0.0597614
Bronchitis	0.203166	0.402887	0.0716096	0.257854	0.112054	0.315701	0.217857	0.413529
Bronchopneumonia.and.lung.abscess	0.00791557	0.0887338	0.00422476	0.0648641	0.00679117	0.0821981	0.025	0.156404
Bullous.dermatoses	0	0	0.000211238	0.0145333	0	0	0	0
Bundle.branch.block	0.00791557	0.0887338	0.0016899	0.0410758	0.00339559	0.0582221	0	0
Burns	0.147757	0.355328	0.0423532	0.201404	0.0696095	0.254704	0.121429	0.327209
Bursitis	0.0158311	0.124987	0.0171103	0.129689	0.0288625	0.167562	0.0285714	0.166897
Bursitis.disorders	0.00263852	0.0513665	0.00570342	0.0753093	0.0101868	0.100499	0.0142857	0.118879
Cachexia	0.0158311	0.124987	0.00443599	0.0664589	0.0118846	0.108459	0.0107143	0.103138
Calcaneal.spur..Exostosis.NOS	0.0343008	0.182241	0.0173215	0.130473	0.0237691	0.152458	0.025	0.156404
Calculus.of.bile.duct	0.0237467	0.15246	0.00686523	0.0825761	0.00679117	0.0821981	0.0142857	0.118879
Calculus.of.kidney	0.0870712	0.282312	0.0455218	0.208457	0.0916808	0.28882	0.121429	0.327209
Calculus.of.lower.urinary.tract	0.00527704	0.0725471	0.00422476	0.0648641	0.00339559	0.0582221	0	0
Calculus.of.ureter	0.0686016	0.25311	0.0402408	0.196534	0.0662139	0.248867	0.0642857	0.2457
Cancer.of.bladder	0	0	0.00095057	0.0308183	0.00169779	0.0412043	0.00357143	0.0597614
Cancer.of.brain	0.00791557	0.0887338	0.00496409	0.0702849	0.00848896	0.0918217	0.00357143	0.0597614
Cancer.of.brain.and.nervous.system	0.00263852	0.0513665	0.000844951	0.0290573	0.00169779	0.0412043	0	0
Cancer.of.bronchus..lung	0.00263852	0.0513665	0.00517533	0.0717571	0	0	0	0
Cancer.of.connective.tissue	0.00527704	0.0725471	0.00200676	0.0447543	0.00509338	0.0712464	0	0
Cancer.of.esophagus	0.00263852	0.0513665	0.00190114	0.0435629	0.00339559	0.0582221	0.00357143	0.0597614
Cancer.of.eye	0.00263852	0.0513665	0.00285171	0.053328	0.00509338	0.0712464	0	0
Cancer.of.intrathoracic.organs	0.00263852	0.0513665	0.000316857	0.0177986	0	0	0	0
Cancer.of.kidney.and.renal.pelvis	0	0	0.00179552	0.0423378	0	0	0.00357143	0.0597614
Cancer.of.larynx	0	0	0.000739332	0.0271821	0	0	0.00357143	0.0597614
Cancer.of.larynx..pharynx..nasal.cavities	0	0	0.000211238	0.0145333	0	0	0	0
Cancer.of.lip	0	0	0.000633714	0.025167	0	0	0	0
Cancer.of.liver.and.intrahepatic.bile.duct	0	0	0.000528095	0.0229755	0.00169779	0.0412043	0.00357143	0.0597614
Cancer.of.major.salivary.glands	0	0	0.000105619	0.0102771	0.00169779	0.0412043	0	0
Cancer.of.mouth	0.00263852	0.0513665	0.000528095	0.0229755	0	0	0	0
Cancer.of.nasopharynx	0	0	0.000316857	0.0177986	0	0	0	0
Cancer.of.of.nasal.cavities	0	0	0.000739332	0.0271821	0.00169779	0.0412043	0	0
Cancer.of.oropharynx	0	0	0.000739332	0.0271821	0	0	0	0
Cancer.of.other.endocrine.glands	0.00791557	0.0887338	0.000844951	0.0290573	0	0	0	0
Cancer.of.other.female.genital.organs	0	0	0.000422476	0.020551	0.00169779	0.0412043	0	0
Cancer.of.other.female.genital.organs..excluding.uterus.and.ovary.	0.00527704	0.0725471	0.000739332	0.0271821	0.00169779	0.0412043	0	0
Cancer.of.other.lymphoid..histiocytic.tissue	0.00263852	0.0513665	0.00369666	0.0606909	0.00679117	0.0821981	0.00714286	0.0843638
Cancer.of.other.male.genital.organs	0.00263852	0.0513665	0	0	0	0	0	0
Cancer.of.prostate	0.00263852	0.0513665	0.0171103	0.129689	0.00509338	0.0712464	0.00714286	0.0843638
Cancer.of.stomach	0	0	0.00200676	0.0447543	0.00339559	0.0582221	0.00357143	0.0597614
Cancer.of.the.gums	0	0	0.000105619	0.0102771	0	0	0	0
Cancer.of.the.mouth.floor	0	0	0.000211238	0.0145333	0	0	0	0
Cancer.of.tongue	0.00263852	0.0513665	0.00147866	0.038427	0.00169779	0.0412043	0	0
Cancer.of.urinary.organs..incl..kidney.and.bladder.	0.00263852	0.0513665	0	0	0	0	0	0
Cancer.within.the.respiratory.system	0	0	0.000316857	0.0177986	0	0	0	0
Cancer..suspected.or.other	0.0211082	0.143935	0.00855513	0.0921023	0.0169779	0.129298	0.0321429	0.176695
Candidiasis	0.137203	0.344517	0.0275665	0.163736	0.0628183	0.242842	0.117857	0.323016
Candidiasis.of.skin.and.nails	0.0105541	0.102325	0.00285171	0.053328	0.00679117	0.0821981	0.0178571	0.132669
Carbuncle.and.furuncle	0.0290237	0.168095	0.00506971	0.0710249	0.0135823	0.115848	0.0357143	0.185909
Carcinoid.syndrome	0	0	0.000528095	0.0229755	0.00339559	0.0582221	0	0
Carcinoma.in.situ.of.skin	0	0	0.0039079	0.0623942	0.00509338	0.0712464	0.00357143	0.0597614
Cardiac.and.circulatory.congenital.anomalies	0.00263852	0.0513665	0.00158428	0.0397736	0.00509338	0.0712464	0.0107143	0.103138
Cardiac.arrest	0.0290237	0.168095	0.00623152	0.0786978	0.0152801	0.122769	0.0357143	0.185909
Cardiac.complications..not.elsewhere.classified	0.00263852	0.0513665	0.00506971	0.0710249	0.00679117	0.0821981	0.00357143	0.0597614
Cardiac.conduction.disorders	0.00527704	0.0725471	0.002218	0.0470458	0.00848896	0.0918217	0.00714286	0.0843638
Cardiac.congenital.anomalies	0.0105541	0.102325	0.00242924	0.04923	0.00509338	0.0712464	0	0
Cardiac.defibrillator.in.situ	0.00527704	0.0725471	0.00327419	0.0571298	0.00339559	0.0582221	0.0107143	0.103138
Cardiac.pacemaker.in.situ	0.0105541	0.102325	0.00823828	0.0903951	0.00679117	0.0821981	0.0107143	0.103138
Cardiac.pacemaker.device.in.situ	0.00791557	0.0887338	0.00242924	0.04923	0.00339559	0.0582221	0.00714286	0.0843638
Cardiac.rhythm.regulators.causing.adverse.effects.in.therapeutic.use	0.0105541	0.102325	0.00264047	0.0513204	0.00848896	0.0918217	0.00714286	0.0843638
Cardiac.shunt..heart.septal.defect	0.0263852	0.16049	0.00940008	0.0965024	0.0118846	0.108459	0.0107143	0.103138
Cardiogenic.shock	0.00527704	0.0725471	0.00348542	0.0589376	0.00679117	0.0821981	0.00357143	0.0597614
Cardiomegaly	0.0527704	0.22387	0.0249261	0.155908	0.0339559	0.18127	0.0571429	0.232531
Cataplexy.and.narcolepsy	0.00791557	0.0887338	0.002218	0.0470458	0.00848896	0.0918217	0.00714286	0.0843638
Cataract	0.0237467	0.15246	0.0275665	0.163736	0.0271647	0.162701	0.0392857	0.194622
Celiac.disease	0.0158311	0.124987	0.00285171	0.053328	0.00169779	0.0412043	0.0142857	0.118879
Cellulitis.and.abscess.of.arm.hand	0.16095	0.36797	0.0458386	0.209146	0.0882852	0.28395	0.15	0.357711
Cellulitis.and.abscess.of.face.neck	0.0580475	0.234142	0.0202788	0.14096	0.0322581	0.176835	0.0928571	0.290752
Cellulitis.and.abscess.of.fingers.toes	0.0765172	0.266175	0.0297845	0.170001	0.0509338	0.220049	0.0678571	0.251951
Cellulitis.and.abscess.of.foot..toe	0.0422164	0.201348	0.0160541	0.12569	0.0305603	0.172269	0.0535714	0.225573
Cellulitis.and.abscess.of.leg..except.foot	0.110818	0.314322	0.0434094	0.203788	0.0814941	0.273825	0.15	0.357711
Cellulitis.and.abscess.of.oral.soft.tissues	0.0105541	0.102325	0.00496409	0.0702849	0.00679117	0.0821981	0.0178571	0.132669
Cellulitis.and.abscess.of.trunk	0.0712401	0.257566	0.0232362	0.150661	0.0441426	0.205586	0.107143	0.309849
Central.origin.vertigo	0.00527704	0.0725471	0.0016899	0.0410758	0	0	0.0107143	0.103138
Central.nonobstroctive.sleep.apnea	0.0105541	0.102325	0.00665399	0.0813045	0.0152801	0.122769	0.0285714	0.166897
Cerebral.aneurysm	0.00263852	0.0513665	0.00190114	0.0435629	0	0	0.00714286	0.0843638
Cerebral.artery.occlusion..with.cerebral.infarction	0.0184697	0.13482	0.0142586	0.118561	0.0186757	0.135492	0.0357143	0.185909
Cerebral.atherosclerosis	0.00263852	0.0513665	0.00179552	0.0423378	0.00169779	0.0412043	0.00714286	0.0843638
Cerebral.cysts	0.0184697	0.13482	0.00295733	0.0543037	0.00848896	0.0918217	0.0142857	0.118879
Cerebral.degeneration..unspecified	0.0158311	0.124987	0.00992818	0.0991496	0.0152801	0.122769	0.0142857	0.118879
Cerebral.edema.and.compression.of.brain	0.0343008	0.182241	0.00718209	0.0844468	0.0152801	0.122769	0.025	0.156404
Cerebral.ischemia	0.00791557	0.0887338	0.00327419	0.0571298	0.00169779	0.0412043	0.00357143	0.0597614
Cerebral.laceration.and.contusion	0.0184697	0.13482	0.00369666	0.0606909	0.00848896	0.0918217	0.00357143	0.0597614
Cerebrovascular.disease	0.00263852	0.0513665	0.00433038	0.0656664	0.00679117	0.0821981	0	0
Certain.early.complications.of.trauma.or.procedure	0.0263852	0.16049	0.00644275	0.080012	0.0118846	0.108459	0.0214286	0.145067
Cervical.cancer	0.0211082	0.143935	0.00422476	0.0648641	0.0101868	0.100499	0.0285714	0.166897
Cervical.incompetence	0.00527704	0.0725471	0.00095057	0.0308183	0.00339559	0.0582221	0.00357143	0.0597614
Cervical.intraepithelial.neoplasia..CIN...Cervical.dysplasia.	0.060686	0.239069	0.00813266	0.0898185	0.0118846	0.108459	0.0535714	0.225573
Cervical.radiculitis	0.0501319	0.218506	0.0262991	0.160032	0.0356537	0.185583	0.0464286	0.210788
Cervicalgia	0.313984	0.464724	0.119455	0.32434	0.225806	0.418468	0.310714	0.463615
Cervicitis.and.endocervicitis	0.055409	0.229079	0.00897761	0.094329	0.0118846	0.108459	0.0607143	0.239233
Cervicocranial.Cervicobrachial.syndrome	0	0	0.00116181	0.0340673	0.00509338	0.0712464	0.00357143	0.0597614
Changes.in.skin.texture	0.00263852	0.0513665	0.00126743	0.0355803	0.00679117	0.0821981	0.0107143	0.103138
Chemotherapy	0.0448549	0.207259	0.0209125	0.143099	0.0356537	0.185583	0.0571429	0.232531
Cholangitis	0	0	0.0016899	0.0410758	0.00169779	0.0412043	0.00357143	0.0597614
Cholecystitis.without.cholelithiasis	0.102902	0.304233	0.030207	0.171166	0.057725	0.233421	0.107143	0.309849
Cholelithiasis	0.0633245	0.243868	0.0256654	0.158143	0.0509338	0.220049	0.0821429	0.275074
Cholelithiasis.with.acute.cholecystitis	0.0158311	0.124987	0.0118293	0.108123	0.0288625	0.167562	0.025	0.156404
Cholelithiasis.with.other.cholecystitis	0.0791557	0.270338	0.0267216	0.161277	0.0628183	0.242842	0.075	0.263863
Cholesteatoma	0.00527704	0.0725471	0.000422476	0.020551	0.00169779	0.0412043	0	0
Cholesterolosis.of.gallbladder	0.00527704	0.0725471	0.00285171	0.053328	0.00509338	0.0712464	0.0107143	0.103138
Chondrocalcinosis	0.00263852	0.0513665	0.00158428	0.0397736	0.00339559	0.0582221	0.00357143	0.0597614
Chondromalacia	0.00791557	0.0887338	0.0163709	0.126904	0.0152801	0.122769	0.0321429	0.176695
Chorioretinal.inflammations..scars..and.other.disorders.of.choroid	0	0	0.000316857	0.0177986	0	0	0.00357143	0.0597614
Chorioretinal.scars	0	0	0.00105619	0.0324836	0.00169779	0.0412043	0.00714286	0.0843638
Choroidal.degenerations	0	0	0.000105619	0.0102771	0	0	0	0
Chromosomal.anomalies	0.00527704	0.0725471	0.000739332	0.0271821	0.00169779	0.0412043	0	0
Chromosomal.anomalies.and.genetic.disorders	0.00527704	0.0725471	0.000316857	0.0177986	0.00339559	0.0582221	0.00714286	0.0843638
Chronic.airway.obstruction	0.0633245	0.243868	0.0478454	0.21345	0.0662139	0.248867	0.075	0.263863
Chronic.bronchitis	0.0237467	0.15246	0.0083439	0.0909678	0.0186757	0.135492	0.0142857	0.118879
Chronic.cystitis	0.0184697	0.13482	0.00274609	0.0523339	0.00339559	0.0582221	0.0178571	0.132669
Chronic.dermatitis.due.to.solar.radiation	0.00527704	0.0725471	0.00380228	0.0615486	0.00509338	0.0712464	0	0
Chronic.fatigue.syndrome	0.0527704	0.22387	0.01109	0.104729	0.0254669	0.157672	0.0285714	0.166897
Chronic.glomerulonephritis..NOS	0	0	0.000844951	0.0290573	0.00509338	0.0712464	0	0
Chronic.hepatitis	0.0158311	0.124987	0.00359104	0.0598208	0.0118846	0.108459	0	0
Chronic.inflammatory.disorders.of.orbit	0	0	0.000316857	0.0177986	0.00339559	0.0582221	0	0
Chronic.inflammatory.pelvic.disease	0.0105541	0.102325	0.00316857	0.0562038	0.00339559	0.0582221	0.0107143	0.103138
Chronic.interstitial.cystitis	0.0158311	0.124987	0.00285171	0.053328	0.00679117	0.0821981	0.0178571	0.132669
Chronic.kidney.disease..Stage.I.or.II	0.00263852	0.0513665	0.00422476	0.0648641	0.00848896	0.0918217	0.0107143	0.103138
Chronic.Kidney.Disease..Stage.III	0.0184697	0.13482	0.0114068	0.106198	0.0118846	0.108459	0.0357143	0.185909
Chronic.Kidney.Disease..Stage.IV	0	0	0.00306295	0.055262	0.00509338	0.0712464	0.00357143	0.0597614
Chronic.laryngitis	0.00527704	0.0725471	0.000528095	0.0229755	0.00169779	0.0412043	0.00357143	0.0597614
Chronic.lymphocytic.thyroiditis	0.0131926	0.11425	0.00369666	0.0606909	0.00679117	0.0821981	0.0214286	0.145067
Chronic.obstructive.asthma	0.0316623	0.175331	0.00633714	0.0793577	0.0135823	0.115848	0.0285714	0.166897
Chronic.obstructive.asthma.with.exacerbation	0.0211082	0.143935	0.00200676	0.0447543	0.00169779	0.0412043	0.0107143	0.103138
Chronic.osteomyelitis	0.0105541	0.102325	0.00316857	0.0562038	0.0118846	0.108459	0.00714286	0.0843638
Chronic.pain	0.369393	0.483278	0.130862	0.337267	0.264856	0.441631	0.392857	0.48926
Chronic.pain.syndrome	0.126649	0.333019	0.0262991	0.160032	0.0679117	0.251808	0.0892857	0.285666
Chronic.pancreatitis	0.0290237	0.168095	0.0078158	0.0880655	0.0118846	0.108459	0.0142857	0.118879
Chronic.passive.congestion.of.liver	0	0	0.000316857	0.0177986	0.00169779	0.0412043	0.00357143	0.0597614
Chronic.pericarditis	0.00263852	0.0513665	0.000528095	0.0229755	0.00169779	0.0412043	0.00357143	0.0597614
Chronic.periodontitis	0.00263852	0.0513665	0.000528095	0.0229755	0.00169779	0.0412043	0	0
Chronic.pharyngitis.and.nasopharyngitis	0.0316623	0.175331	0.0106675	0.102737	0.00848896	0.0918217	0.0285714	0.166897
Chronic.prostatitis	0	0	0.00422476	0.0648641	0.0101868	0.100499	0	0
Chronic.pulmonary.heart.disease	0.0316623	0.175331	0.017744	0.132026	0.0305603	0.172269	0.0178571	0.132669
Chronic.renal.failure..CKD.	0.0316623	0.175331	0.0214406	0.144856	0.0305603	0.172269	0.0571429	0.232531
Chronic.sinusitis	0.208443	0.406732	0.0800591	0.271399	0.132428	0.339243	0.214286	0.411061
Chronic.thyroiditis	0.00263852	0.0513665	0.000528095	0.0229755	0.00169779	0.0412043	0.00357143	0.0597614
Chronic.tonsillitis.and.adenoiditis	0.0580475	0.234142	0.0309463	0.173182	0.0305603	0.172269	0.0678571	0.251951
Chronic.ulcer.of.leg.or.foot	0.0211082	0.143935	0.0129911	0.113242	0.0254669	0.157672	0.0321429	0.176695
Chronic.ulcer.of.skin	0.00263852	0.0513665	0.000739332	0.0271821	0.00509338	0.0712464	0.00357143	0.0597614
Chronic.ulcer.of.unspecified.site	0.0316623	0.175331	0.00665399	0.0813045	0.0101868	0.100499	0.0321429	0.176695
Chronic.vascular.insufficiency.of.intestine	0.00527704	0.0725471	0.00105619	0.0324836	0	0	0.00357143	0.0597614
Chronic.venous.hypertension	0	0	0.000844951	0.0290573	0.00169779	0.0412043	0	0
Chronic.venous.insufficiency..CVI.	0.0211082	0.143935	0.0105619	0.102232	0.0101868	0.100499	0.025	0.156404
Circadian.rhythm.sleep.disorder	0.00791557	0.0887338	0.00348542	0.0589376	0.00169779	0.0412043	0.0142857	0.118879
Circulatory.disease.NEC	0.0686016	0.25311	0.0351711	0.184222	0.057725	0.233421	0.0857143	0.280443
Circumscribed.scleroderma	0.00263852	0.0513665	0.00105619	0.0324836	0	0	0.00357143	0.0597614
Cirrhosis.of.liver.without.mention.of.alcohol	0.0211082	0.143935	0.00929447	0.0959638	0.0118846	0.108459	0.0357143	0.185909
Claw.toe..acquired.	0	0	0.000739332	0.0271821	0.00339559	0.0582221	0	0
Cleft.palate	0	0	0.000422476	0.020551	0	0	0.00357143	0.0597614
Coagulation.defects.complicating.pregnancy.or.postpartum	0.00263852	0.0513665	0.000316857	0.0177986	0	0	0.0142857	0.118879
Coccidioidomycosis	0	0	0.000105619	0.0102771	0	0	0	0
Colles..fracture	0.0131926	0.11425	0.00623152	0.0786978	0.00339559	0.0582221	0.0107143	0.103138
Colon.cancer	0	0	0.00623152	0.0786978	0.00509338	0.0712464	0.00714286	0.0843638
Color.vision.deficiencies	0	0	0.000105619	0.0102771	0	0	0.00357143	0.0597614
Colorectal.cancer	0	0	0.000316857	0.0177986	0	0	0	0
Coma	0.108179	0.311017	0.0186946	0.135451	0.040747	0.197872	0.05	0.218335
Complex.regional.central.pain.syndrome	0.0184697	0.13482	0.00496409	0.0702849	0.00679117	0.0821981	0.0142857	0.118879
Complication.due.to.other.implant.and.internal.device	0.0316623	0.175331	0.0117237	0.107645	0.0152801	0.122769	0.0535714	0.225573
Complication.of.amputation.stump	0.00527704	0.0725471	0.0016899	0.0410758	0.00509338	0.0712464	0.00714286	0.0843638
Complication.of.colostomy.or.enterostomy	0.0105541	0.102325	0.00126743	0.0355803	0.00339559	0.0582221	0.00357143	0.0597614
Complication.of.internal.orthopedic.device	0.0633245	0.243868	0.0379172	0.191006	0.0543294	0.226859	0.0535714	0.225573
Complication.of.nervous.system.device..implant..and.graft	0.00263852	0.0513665	0.00253485	0.0502861	0	0	0.0107143	0.103138
Complications.following.abortion.or.ectopic.and.molar.pregnancies	0.00263852	0.0513665	0.000528095	0.0229755	0	0	0	0
Complications.of.cardiac.vascular.device..implant..and.graft	0.0211082	0.143935	0.00940008	0.0965024	0.0169779	0.129298	0.0392857	0.194622
Complications.of.gastrostomy..colostomy.and.enterostomy	0.00527704	0.0725471	0.00137305	0.0370311	0.00339559	0.0582221	0.00357143	0.0597614
Complications.of.labor.and.delivery.NEC	0.0369393	0.188862	0.00760456	0.0868765	0.0152801	0.122769	0.0392857	0.194622
Complications.of.surgical.and.medical.procedures	0.131926	0.338858	0.043515	0.204024	0.0764007	0.265864	0.15	0.357711
Complications.of.the.administration.of.anesthetic.or.other.sedation.in.labor.and.delivery	0	0	0.000422476	0.020551	0	0	0.0107143	0.103138
Complications.of.transplants.and.reattached.limbs	0.0343008	0.182241	0.00918885	0.0954221	0.00848896	0.0918217	0.0392857	0.194622
Concussion	0.158311	0.365515	0.0662231	0.248685	0.101868	0.302731	0.142857	0.350554
Conditions.involving.the.integument.and.temperature.regulation.of.fetus.and.newborn	0.00527704	0.0725471	0.00105619	0.0324836	0	0	0	0
Conduct.disorders	0.118734	0.323902	0.0193283	0.137683	0.0594228	0.236615	0.114286	0.318728
Conductive.hearing.loss	0.0158311	0.124987	0.00316857	0.0562038	0.00339559	0.0582221	0.0107143	0.103138
Congenital.anomalies.of.abdominal.wall..diaphram	0.00527704	0.0725471	0.000739332	0.0271821	0	0	0	0
Congenital.anomalies.of.breast	0.00791557	0.0887338	0.000739332	0.0271821	0.00169779	0.0412043	0.00714286	0.0843638
Congenital.anomalies.of.esophagus	0.00263852	0.0513665	0.000316857	0.0177986	0.00169779	0.0412043	0.00357143	0.0597614
Congenital.anomalies.of.face.and.neck	0.00263852	0.0513665	0.00359104	0.0598208	0.00679117	0.0821981	0.00357143	0.0597614
Congenital.anomalies.of.female.genital.organs	0.0131926	0.11425	0.002218	0.0470458	0.00339559	0.0582221	0.0178571	0.132669
Congenital.anomalies.of.genital.organs	0.00263852	0.0513665	0.000633714	0.025167	0	0	0.00357143	0.0597614
Congenital.anomalies.of.great.vessels	0.0105541	0.102325	0.00158428	0.0397736	0.00509338	0.0712464	0.00357143	0.0597614
Congenital.anomalies.of.intestine	0.0316623	0.175331	0.00855513	0.0921023	0.0169779	0.129298	0.0285714	0.166897
Congenital.anomalies.of.limbs	0.00263852	0.0513665	0.000105619	0.0102771	0	0	0	0
Congenital.anomalies.of.male.genital.organs	0.00263852	0.0513665	0.00200676	0.0447543	0.00169779	0.0412043	0.00714286	0.0843638
Congenital.anomalies.of.mouth.tongue	0	0	0.00116181	0.0340673	0	0	0	0
Congenital.anomalies.of.muscle..tendon..fascia..and.connective.tissue	0.00527704	0.0725471	0.00116181	0.0340673	0.00509338	0.0712464	0.00357143	0.0597614
Congenital.anomalies.of.peripheral.vascular.system	0.00791557	0.0887338	0.00253485	0.0502861	0.00339559	0.0582221	0.00714286	0.0843638
Congenital.anomalies.of.posterior.segment.of.eye	0	0	0.000316857	0.0177986	0	0	0.00357143	0.0597614
Congenital.anomalies.of.skin	0.00527704	0.0725471	0.00211238	0.0459145	0.00848896	0.0918217	0.00714286	0.0843638
Congenital.anomalies.of.skull.and.face.bones	0.00263852	0.0513665	0.000844951	0.0290573	0	0	0	0
Congenital.anomalies.of.stomach	0.00263852	0.0513665	0.000316857	0.0177986	0	0	0	0
Congenital.anomalies.of.the.eye	0	0	0.000633714	0.025167	0.00169779	0.0412043	0	0
Congenital.anomalies.of.the.integument	0.0105541	0.102325	0.000739332	0.0271821	0	0	0.00357143	0.0597614
Congenital.anomalies.of.upper.limb..including.shoulder.girdle	0.00791557	0.0887338	0.00147866	0.038427	0.00339559	0.0582221	0	0
Congenital.anomalies.of.urinary.system	0.00263852	0.0513665	0.00137305	0.0370311	0.00169779	0.0412043	0	0
Congenital.anomaly.of.fingers.toes	0.00263852	0.0513665	0.000422476	0.020551	0	0	0.00714286	0.0843638
Congenital.anomaly.of.gallbladder..bile.ducts..liver..pancreas	0.0105541	0.102325	0.00158428	0.0397736	0.00509338	0.0712464	0.00714286	0.0843638
Congenital.cataract.and.lens.anomalies	0	0	0.000422476	0.020551	0.00169779	0.0412043	0.00357143	0.0597614
Congenital.coagulation.defects	0.00263852	0.0513665	0.000422476	0.020551	0.00169779	0.0412043	0	0
Congenital.deficiency.of.other.clotting.factors..including.factor.VII.	0.00263852	0.0513665	0.00105619	0.0324836	0.00339559	0.0582221	0.00357143	0.0597614
Congenital.deformities.of.feet	0.0184697	0.13482	0.00369666	0.0606909	0.00339559	0.0582221	0.0107143	0.103138
Congenital.factor.VIII.disorder	0.00527704	0.0725471	0.000316857	0.0177986	0.00169779	0.0412043	0	0
Congenital.hip.dysplasia.and.deformity	0.00263852	0.0513665	0.00105619	0.0324836	0.00509338	0.0712464	0.0214286	0.145067
Congenital.musculoskeletal.deformities.of.spine	0.00527704	0.0725471	0.00570342	0.0753093	0.0135823	0.115848	0	0
Congenital.osteodystrophies	0.0105541	0.102325	0.00485847	0.0695369	0.00848896	0.0918217	0.0142857	0.118879
Congenital.pigmentary.anomalies.of.skin	0	0	0.000211238	0.0145333	0	0	0	0
Congestive.heart.failure..CHF..NOS	0.0527704	0.22387	0.0353823	0.184754	0.0356537	0.185583	0.0464286	0.210788
Conjunctivitis..infectious	0.0791557	0.270338	0.0414026	0.19923	0.057725	0.233421	0.114286	0.318728
Conjunctivitis..noninfectious	0	0	0.000633714	0.025167	0	0	0	0
Constipation	0.387863	0.487907	0.103612	0.304773	0.239389	0.427073	0.357143	0.480015
Constitutional.aplastic.anemia	0	0	0.000316857	0.0177986	0	0	0	0
Contact.and.allergic.dermatitis.of.eyelid	0	0	0.000316857	0.0177986	0.00169779	0.0412043	0	0
Contact.dermatitis.and.other.eczema.due.to.plants..except.food.	0	0	0.00105619	0.0324836	0	0	0	0
Contracture.of.joint	0.00527704	0.0725471	0.00433038	0.0656664	0.00509338	0.0712464	0.0142857	0.118879
Contracture.of.palmar.fascia..Dupuytren.s.disease.	0	0	0.0016899	0.0410758	0.00169779	0.0412043	0	0
Contracture.of.tendon..sheath.	0.0131926	0.11425	0.00190114	0.0435629	0	0	0.00357143	0.0597614
Contusion	0.562005	0.496796	0.320025	0.466511	0.47708	0.499899	0.560714	0.497189
Convulsions	0.226913	0.419389	0.0787917	0.269428	0.17657	0.381629	0.25	0.433788
Cornea.replaced.by.transplant	0.00263852	0.0513665	0.00179552	0.0423378	0.00169779	0.0412043	0	0
Corneal.degenerations	0	0	0.00126743	0.0355803	0	0	0.00357143	0.0597614
Corneal.dystrophy	0	0	0.000211238	0.0145333	0	0	0.00357143	0.0597614
Corneal.edema	0.00263852	0.0513665	0.00095057	0.0308183	0	0	0	0
Corneal.opacity	0.00263852	0.0513665	0.00264047	0.0513204	0.00339559	0.0582221	0.00357143	0.0597614
Corneal.opacity.and.other.disorders.of.cornea	0.0105541	0.102325	0.00264047	0.0513204	0.00339559	0.0582221	0	0
Corneal.ulcer	0.00527704	0.0725471	0.00264047	0.0513204	0.00679117	0.0821981	0.00714286	0.0843638
Corns.and.callosities	0.00527704	0.0725471	0.00369666	0.0606909	0.00509338	0.0712464	0.0214286	0.145067
Coronary.atherosclerosis	0.0343008	0.182241	0.063477	0.243832	0.0679117	0.251808	0.0607143	0.239233
Costochondritis	0.0659631	0.248546	0.0139417	0.117255	0.0390492	0.193877	0.0678571	0.251951
Cough	0.306069	0.461468	0.132235	0.338764	0.193548	0.395415	0.432143	0.496261
Cramp.of.limb	0.0263852	0.16049	0.00771018	0.0874731	0.0152801	0.122769	0.0214286	0.145067
Crushing.injury	0.0369393	0.188862	0.0205957	0.142034	0.0237691	0.152458	0.0214286	0.145067
Crushing.or.internal.injury.to.organs	0.0791557	0.270338	0.0355936	0.185284	0.057725	0.233421	0.0464286	0.210788
Crystal.arthropathies	0	0	0.000422476	0.020551	0	0	0	0
Curvature.of.spine	0.00527704	0.0725471	0.00443599	0.0664589	0.00679117	0.0821981	0.00714286	0.0843638
Cushing.s.syndrome	0.00527704	0.0725471	0.000633714	0.025167	0.00679117	0.0821981	0.00714286	0.0843638
Cutaneous.lupus.erythematosus	0.00527704	0.0725471	0.00116181	0.0340673	0.00509338	0.0712464	0.00357143	0.0597614
Cyst.and.pseudocyst.of.pancreas	0.00791557	0.0887338	0.00327419	0.0571298	0.00679117	0.0821981	0.00714286	0.0843638
Cyst.of.bone	0.00791557	0.0887338	0.00411914	0.0640516	0.00679117	0.0821981	0.0107143	0.103138
Cyst.of.kidney..acquired	0.00791557	0.0887338	0.0114068	0.106198	0.0118846	0.108459	0.0107143	0.103138
Cyst.of.the.salivary.gland	0.00263852	0.0513665	0.000105619	0.0102771	0	0	0.00714286	0.0843638
Cyst.or.abscess.of.Bartholin.s.gland	0.00791557	0.0887338	0.000844951	0.0290573	0	0	0.00357143	0.0597614
Cystic.fibrosis	0.00263852	0.0513665	0.000316857	0.0177986	0	0	0.00357143	0.0597614
Cystic.kidney.disease	0.0184697	0.13482	0.0129911	0.113242	0.0152801	0.122769	0.0285714	0.166897
Cystic.mastopathy	0.0105541	0.102325	0.00760456	0.0868765	0.0101868	0.100499	0.0357143	0.185909
Cystitis	0.0738786	0.261919	0.00929447	0.0959638	0.0118846	0.108459	0.0357143	0.185909
Cystoid.macular.degeneration.of.retina	0	0	0.00126743	0.0355803	0.00169779	0.0412043	0	0
Cysts.of.oral.soft.tissues	0	0	0.00095057	0.0308183	0	0	0	0
Cysts.of.the.jaws	0.00527704	0.0725471	0.000633714	0.025167	0	0	0	0
Debility.unspecified	0.0105541	0.102325	0.00422476	0.0648641	0.0101868	0.100499	0.00714286	0.0843638
Decreased.libido	0.00527704	0.0725471	0.00506971	0.0710249	0.0101868	0.100499	0.0107143	0.103138
Decreased.white.blood.cell.count	0.0237467	0.15246	0.00443599	0.0664589	0.00339559	0.0582221	0.0178571	0.132669
Decubitus.ulcer	0.0316623	0.175331	0.0104563	0.101725	0.0237691	0.152458	0.0142857	0.118879
Deep.vein.thrombosis..DVT.	0.0316623	0.175331	0.0174271	0.130863	0.0237691	0.152458	0.0321429	0.176695
Defibrination.syndrome	0.00263852	0.0513665	0.00232362	0.0481504	0.00848896	0.0918217	0.00357143	0.0597614
Deficiency.anemias	0.0316623	0.175331	0.00697085	0.0832045	0.0118846	0.108459	0.025	0.156404
Deficiency.of.humoral.immunity	0	0	0.0016899	0.0410758	0.00509338	0.0712464	0	0
Degeneration.of.intervertebral.disc	0.203166	0.402887	0.124736	0.330437	0.203735	0.403117	0.182143	0.386653
Degenerative.and.vascular.disorders.of.ear	0.00263852	0.0513665	0.00095057	0.0308183	0.00169779	0.0412043	0.00357143	0.0597614
Degenerative.disease.of.the.spinal.cord	0.0105541	0.102325	0.00623152	0.0786978	0.00848896	0.0918217	0.0107143	0.103138
Degenerative.skin.disorders	0	0	0.000422476	0.020551	0.00339559	0.0582221	0.00357143	0.0597614
Delay.in.sexual.development.and.puberty.NEC	0	0	0.000316857	0.0177986	0	0	0	0
Delirium.dementia.and.amnestic.and.other.cognitive.disorders	0.00263852	0.0513665	0.00158428	0.0397736	0.00509338	0.0712464	0.00357143	0.0597614
Delirium.due.to.conditions.classified.elsewhere	0.108179	0.311017	0.0380228	0.191261	0.101868	0.302731	0.110714	0.31434
Dementia.with.cerebral.degenerations	0.00263852	0.0513665	0.00095057	0.0308183	0	0	0	0
Dementias	0.0237467	0.15246	0.00802704	0.0892381	0.0152801	0.122769	0.00714286	0.0843638
Dental.abrasion..erosion.and.attrition	0.00263852	0.0513665	0.00295733	0.0543037	0.00339559	0.0582221	0.0142857	0.118879
Dental.caries	0.0686016	0.25311	0.0251373	0.15655	0.0560272	0.23017	0.103571	0.305249
Dentofacial.anomalies..including.malocclusion	0	0	0.000844951	0.0290573	0	0	0.00357143	0.0597614
Dependence.on.respirator..Ventilator..or.supplemental.oxygen	0.055409	0.229079	0.0216519	0.145552	0.0475382	0.212968	0.0571429	0.232531
Depression	0.91029	0.286143	0.391635	0.488142	0.764007	0.424979	0.882143	0.323016
Derangement.of.joint..non.traumatic	0	0	0.000105619	0.0102771	0	0	0	0
Dermatitis.due.to.solar.radiation	0.00527704	0.0725471	0.00771018	0.0874731	0.0101868	0.100499	0.0107143	0.103138
Dermatitis.herpetiformis	0.00263852	0.0513665	0.000422476	0.020551	0.00339559	0.0582221	0	0
Dermatochalasis	0	0	0.00295733	0.0543037	0.00509338	0.0712464	0	0
Dermatomycoses	0.0105541	0.102325	0.00264047	0.0513204	0.00169779	0.0412043	0.0142857	0.118879
Dermatomyositis	0.00263852	0.0513665	0.000316857	0.0177986	0	0	0.00357143	0.0597614
Dermatophytosis	0.0131926	0.11425	0.00242924	0.04923	0.00339559	0.0582221	0.00714286	0.0843638
Dermatophytosis.of.nail	0.00791557	0.0887338	0.0121462	0.109544	0.0203735	0.141394	0.025	0.156404
Dermatophytosis.of.the.body	0.0316623	0.175331	0.00823828	0.0903951	0.0169779	0.129298	0.0214286	0.145067
Develomental.delays.and.disorders	0.226913	0.419389	0.0406633	0.197519	0.113752	0.31778	0.235714	0.425204
Diabetes.insipidus	0.00527704	0.0725471	0.000844951	0.0290573	0	0	0.00357143	0.0597614
Diabetes.mellitus	0.00263852	0.0513665	0.000211238	0.0145333	0	0	0	0
Diabetes.or.abnormal.glucose.tolerance.complicating.pregnancy	0.0131926	0.11425	0.00401352	0.0632284	0.0118846	0.108459	0.0107143	0.103138
Diabetes.type.1.with.peripheral.circulatory.disorders	0	0	0.000739332	0.0271821	0.00169779	0.0412043	0	0
Diabetes.type.2.with.peripheral.circulatory.disorders	0	0	0.00411914	0.0640516	0.00339559	0.0582221	0.00357143	0.0597614
Diabetic.retinopathy	0.00527704	0.0725471	0.00306295	0.055262	0.00169779	0.0412043	0.0107143	0.103138
Diaper.or.napkin.rash	0	0	0.00158428	0.0397736	0.00169779	0.0412043	0.00714286	0.0843638
Diaphragmatic.hernia	0.121372	0.326991	0.0667512	0.249604	0.0831919	0.276407	0.171429	0.377558
Diarrhea	0.382586	0.486661	0.135826	0.342622	0.242784	0.42913	0.435714	0.496738
Difficulty.in.walking	0.0343008	0.182241	0.0107731	0.103239	0.0169779	0.129298	0.0357143	0.185909
Digestive.congenital.anomalies	0	0	0.000105619	0.0102771	0.00169779	0.0412043	0.00357143	0.0597614
Diplopia.and.disorders.of.binocular.vision	0.0343008	0.182241	0.00929447	0.0959638	0.0203735	0.141394	0.0214286	0.145067
Disease.of.capillaries	0.00263852	0.0513665	0.00105619	0.0324836	0	0	0.00357143	0.0597614
Disease.of.tricuspid.valve	0.0237467	0.15246	0.0115125	0.106682	0.0220713	0.14704	0.0321429	0.176695
Diseases.and.other.conditions.of.the.tongue	0.00263852	0.0513665	0.00295733	0.0543037	0.00339559	0.0582221	0	0
Diseases.due.to.other.mycobacteria	0.00263852	0.0513665	0.000211238	0.0145333	0	0	0	0
Diseases.of.esophagus	0.0184697	0.13482	0.0151035	0.121971	0.0305603	0.172269	0.0214286	0.145067
Diseases.of.hair.and.hair.follicles	0.00527704	0.0725471	0.00337981	0.0580408	0.00679117	0.0821981	0.0214286	0.145067
Diseases.of.hard.tissues.of.teeth	0.00527704	0.0725471	0.00105619	0.0324836	0.00169779	0.0412043	0.0107143	0.103138
Diseases.of.lips	0.0131926	0.11425	0.00316857	0.0562038	0.00509338	0.0712464	0.00714286	0.0843638
Diseases.of.nail..NOS	0.00527704	0.0725471	0.00443599	0.0664589	0.00848896	0.0918217	0.00714286	0.0843638
Diseases.of.pancreas	0.0131926	0.11425	0.00749894	0.0862757	0.00679117	0.0821981	0.0214286	0.145067
Diseases.of.pulp.and.periapical.tissues	0	0	0.000316857	0.0177986	0	0	0	0
Diseases.of.sebaceous.glands	0	0	0.000422476	0.020551	0.00339559	0.0582221	0	0
Diseases.of.spleen	0.0105541	0.102325	0.00411914	0.0640516	0	0	0.00714286	0.0843638
Diseases.of.the.jaws	0.0211082	0.143935	0.00517533	0.0717571	0.0186757	0.135492	0.0428571	0.202898
Diseases.of.the.larynx.and.vocal.cords	0.0158311	0.124987	0.00506971	0.0710249	0.00679117	0.0821981	0.0142857	0.118879
Diseases.of.the.oral.soft.tissues..excluding.lesions.specific.for.gingiva.and.tongue	0.0395778	0.195223	0.0145754	0.119852	0.0288625	0.167562	0.0392857	0.194622
Diseases.of.the.salivary.glands	0	0	0.000422476	0.020551	0	0	0	0
Diseases.of.thymus.gland	0.00527704	0.0725471	0.000422476	0.020551	0	0	0	0
Diseases.of.white.blood.cells	0.0369393	0.188862	0.0137305	0.116376	0.0339559	0.18127	0.0464286	0.210788
Dislocation	0.100264	0.300749	0.0810097	0.272864	0.098472	0.298205	0.167857	0.374409
Disorder.of.skin.and.subcutaneous.tissue.NOS	0.105541	0.307655	0.0286227	0.166753	0.0594228	0.236615	0.0964286	0.295707
Disorders.involving.the.immune.mechanism	0.00527704	0.0725471	0.00137305	0.0370311	0.00169779	0.0412043	0.00357143	0.0597614
Disorders.of.accommodation	0	0	0.000105619	0.0102771	0	0	0	0
Disorders.of.acoustic.nerve	0.00527704	0.0725471	0.00179552	0.0423378	0.00169779	0.0412043	0.00714286	0.0843638
Disorders.of.adrenal.glands	0.00527704	0.0725471	0.00454161	0.0672418	0.0118846	0.108459	0.0142857	0.118879
Disorders.of.amino.acid.metabolism	0	0	0.000422476	0.020551	0.00169779	0.0412043	0.00357143	0.0597614
Disorders.of.bilirubin.excretion	0.0105541	0.102325	0.00422476	0.0648641	0.0101868	0.100499	0.0107143	0.103138
Disorders.of.calcium.phosphorus.metabolism	0.00527704	0.0725471	0.0039079	0.0623942	0.00509338	0.0712464	0.0142857	0.118879
Disorders.of.coccyx	0.0211082	0.143935	0.00739332	0.0856705	0.0135823	0.115848	0.025	0.156404
Disorders.of.conjunctiva	0.00791557	0.0887338	0.0132024	0.114147	0.0169779	0.129298	0.0357143	0.185909
Disorders.of.copper.metabolism	0	0	0.000528095	0.0229755	0	0	0.00357143	0.0597614
Disorders.of.diaphragm	0.0105541	0.102325	0.00475285	0.0687805	0.0118846	0.108459	0.00714286	0.0843638
Disorders.of.esophageal.motility	0.0158311	0.124987	0.0103507	0.101216	0.0169779	0.129298	0.025	0.156404
Disorders.of.external.ear	0.00791557	0.0887338	0.002218	0.0470458	0.00509338	0.0712464	0.00357143	0.0597614
Disorders.of.iris.and.ciliary.body	0.00791557	0.0887338	0.002218	0.0470458	0.00509338	0.0712464	0.0107143	0.103138
Disorders.of.iron.metabolism	0.00527704	0.0725471	0.00253485	0.0502861	0.00679117	0.0821981	0.00357143	0.0597614
Disorders.of.lacrimal.system	0.00263852	0.0513665	0.0016899	0.0410758	0.00339559	0.0582221	0	0
Disorders.of.magnesium.metabolism	0.0791557	0.270338	0.0190114	0.136572	0.0424448	0.201773	0.0785714	0.26955
Disorders.of.menstruation.and.other.abnormal.bleeding.from.female.genital.tract	0.0448549	0.207259	0.00549218	0.0739094	0.00339559	0.0582221	0.05	0.218335
Disorders.of.mineral.metabolism	0	0	0.000211238	0.0145333	0	0	0	0
Disorders.of.muscle..ligament..and.fascia	0.00791557	0.0887338	0.00274609	0.0523339	0.00339559	0.0582221	0.00714286	0.0843638
Disorders.of.optic.nerve.and.visual.pathways	0.00263852	0.0513665	0.00190114	0.0435629	0.00339559	0.0582221	0.00357143	0.0597614
Disorders.of.other.cranial.nerves	0	0	0.00147866	0.038427	0	0	0.00357143	0.0597614
Disorders.of.parathyroid.gland	0	0	0.000633714	0.025167	0.00169779	0.0412043	0	0
Disorders.of.penis	0.00791557	0.0887338	0.00697085	0.0832045	0.00848896	0.0918217	0.00714286	0.0843638
Disorders.of.phosphorus.metabolism	0.0422164	0.201348	0.0123574	0.110481	0.0339559	0.18127	0.025	0.156404
Disorders.of.plasma.protein.metabolism	0	0	0.000422476	0.020551	0.00169779	0.0412043	0	0
Disorders.of.porphyrin.metabolism	0.00263852	0.0513665	0.000528095	0.0229755	0.00169779	0.0412043	0	0
Disorders.of.refraction.and.accommodation..blindness.and.low.vision	0.00263852	0.0513665	0.000844951	0.0290573	0.00339559	0.0582221	0.00357143	0.0597614
Disorders.of.sacrum	0.0343008	0.182241	0.0120406	0.109073	0.0271647	0.162701	0.0321429	0.176695
Disorders.of.sweat.glands	0.00527704	0.0725471	0.000739332	0.0271821	0	0	0.00357143	0.0597614
Disorders.of.the.autonomic.nervous.system	0.0105541	0.102325	0.00264047	0.0513204	0.00339559	0.0582221	0.00714286	0.0843638
Disorders.of.the.globe	0.00263852	0.0513665	0.000528095	0.0229755	0	0	0.00357143	0.0597614
Disorders.of.the.orbit	0.00263852	0.0513665	0.00137305	0.0370311	0.00509338	0.0712464	0.00357143	0.0597614
Disorders.of.the.pituitary.gland.and.its.hypothalamic.control	0.0211082	0.143935	0.00264047	0.0513204	0.00339559	0.0582221	0.00357143	0.0597614
Disorders.of.tooth.development	0	0	0.000422476	0.020551	0	0	0.00357143	0.0597614
Disorders.of.urea.cycle.metabolism	0.0158311	0.124987	0.00200676	0.0447543	0.00679117	0.0821981	0.0178571	0.132669
Disorders.of.uterus..NEC	0.055409	0.229079	0.00813266	0.0898185	0.0101868	0.100499	0.0642857	0.2457
Disorders.of.vitreous.body	0.00527704	0.0725471	0.00887199	0.0937774	0.0135823	0.115848	0.0142857	0.118879
Disorders.resulting.from.impaired.renal.function	0	0	0.00242924	0.04923	0.0101868	0.100499	0.00357143	0.0597614
Disorders.secondary.to.childbirth..surgery..trauma	0.0422164	0.201348	0.00454161	0.0672418	0.00169779	0.0412043	0.0464286	0.210788
Displacement.of.intervertebral.disc	0.134565	0.341709	0.0978031	0.297064	0.137521	0.34469	0.128571	0.335324
Dissociative.disorder	0.0712401	0.257566	0.00380228	0.0615486	0.0186757	0.135492	0.0535714	0.225573
Disturbance.of.salivary.secretion	0.0343008	0.182241	0.00433038	0.0656664	0.00679117	0.0821981	0.0214286	0.145067
Disturbance.of.skin.sensation	0.255937	0.436963	0.0976975	0.296921	0.205433	0.404361	0.282143	0.450848
Disturbances.in.tooth.eruption	0.00791557	0.0887338	0.00179552	0.0423378	0.00509338	0.0712464	0.00714286	0.0843638
Disturbances.of.amino.acid.transport	0	0	0.000211238	0.0145333	0	0	0.00357143	0.0597614
Disturbances.of.sensation.of.smell.and.taste	0.0158311	0.124987	0.00200676	0.0447543	0.00169779	0.0412043	0.00714286	0.0843638
Disturbances.of.sulphur.bearing.amino.acid.metabolism	0.00527704	0.0725471	0.00095057	0.0308183	0.00339559	0.0582221	0.0142857	0.118879
Diverticulitis	0.0158311	0.124987	0.0162653	0.126501	0.0203735	0.141394	0.025	0.156404
Diverticulosis	0.0422164	0.201348	0.0761512	0.265254	0.0747029	0.263135	0.0857143	0.280443
Diverticulum.of.esophagus..acquired	0	0	0.00095057	0.0308183	0	0	0	0
Dizziness.and.giddiness..Light.headedness.and.vertigo.	0.327177	0.469803	0.102978	0.303947	0.193548	0.395415	0.307143	0.462135
Drusen..degenerative..of.retina	0	0	0.000633714	0.025167	0	0	0	0
Dry.eyes	0.0448549	0.207259	0.0130967	0.113695	0.0135823	0.115848	0.0321429	0.176695
Duodenal.ulcer	0.0158311	0.124987	0.0101394	0.100188	0.0186757	0.135492	0.00357143	0.0597614
Duodenitis	0.0422164	0.201348	0.0193283	0.137683	0.0390492	0.193877	0.0642857	0.2457
Dyshidrosis	0	0	0.00179552	0.0423378	0.00509338	0.0712464	0	0
Dysmenorrhea	0.145119	0.352686	0.0189058	0.1362	0.0339559	0.18127	0.0928571	0.290752
Dysmetabolic.syndrome.X	0.0263852	0.16049	0.0055978	0.0746127	0.00848896	0.0918217	0.0357143	0.185909
Dyspareunia	0.0474934	0.212973	0.00528095	0.0724818	0.0101868	0.100499	0.0321429	0.176695
Dyspepsia.and.other.specified.disorders.of.function.of.stomach	0.116095	0.320762	0.0271441	0.162512	0.0560272	0.23017	0.135714	0.343098
Dysphagia	0.139842	0.347281	0.0547106	0.227427	0.0865874	0.281469	0.160714	0.367925
Dysplasia.of.cervix	0	0	0.000633714	0.025167	0	0	0.00714286	0.0843638
Dysplasia.of.female.genital.organs	0.00263852	0.0513665	0.000211238	0.0145333	0	0	0	0
Dysplasia.of.prostate	0	0	0.000422476	0.020551	0	0	0	0
Dysthymic.disorder	0.298153	0.458052	0.0685467	0.252695	0.273345	0.446055	0.282143	0.450848
Dystrophy.of.female.genital.tract	0	0	0.000105619	0.0102771	0	0	0	0
Dysuria	0.224274	0.417655	0.0580904	0.233927	0.117148	0.32187	0.289286	0.454243
E..coli	0.0738786	0.261919	0.0128855	0.112787	0.0152801	0.122769	0.05	0.218335
Early.onset.of.delivery	0.0474934	0.212973	0.00876637	0.0932225	0.0186757	0.135492	0.0392857	0.194622
Early.or.threatened.labor..hemorrhage.in.early.pregnancy	0.0527704	0.22387	0.00771018	0.0874731	0.0135823	0.115848	0.0678571	0.251951
Eating.disorder	0.0870712	0.282312	0.0061259	0.0780321	0.0186757	0.135492	0.0678571	0.251951
Ectopic.pregnancy	0.0158311	0.124987	0.00158428	0.0397736	0.00169779	0.0412043	0.00714286	0.0843638
Ectropion.or.entropion	0.00263852	0.0513665	0.0039079	0.0623942	0.00509338	0.0712464	0	0
Edema	0.176781	0.381988	0.0665399	0.249237	0.110357	0.3136	0.207143	0.405984
Effects.of.heat..cold.and.air.pressure	0.0131926	0.11425	0.00707647	0.083828	0.0135823	0.115848	0.0285714	0.166897
Effects.of.other.external.causes	0.48285	0.500366	0.136988	0.343853	0.268251	0.443426	0.442857	0.497613
Effects.radiation.NOS	0.00791557	0.0887338	0.00633714	0.0793577	0.00169779	0.0412043	0.00714286	0.0843638
Electrolyte.imbalance	0.0316623	0.175331	0.0115125	0.106682	0.0254669	0.157672	0.0321429	0.176695
Elevated.blood.pressure.reading.without.diagnosis.of.hypertension	0.105541	0.307655	0.047106	0.211877	0.0797963	0.271208	0.146429	0.354168
Elevated.C.reactive.protein..CRP.	0.0105541	0.102325	0.00158428	0.0397736	0.00169779	0.0412043	0.0178571	0.132669
Elevated.cancer.antigen.125..CA.125.	0	0	0.000211238	0.0145333	0	0	0	0
Elevated.carcinoembryonic.antigen..CEA.	0	0	0.000422476	0.020551	0	0	0	0
Elevated.prostate.specific.antigen..PSA.	0.00263852	0.0513665	0.013308	0.114596	0.00509338	0.0712464	0.00714286	0.0843638
Elevated.sedimentation.rate	0.00791557	0.0887338	0.00200676	0.0447543	0.00339559	0.0582221	0.00714286	0.0843638
Elevated.white.blood.cell.count	0.150396	0.357931	0.0422476	0.201164	0.0831919	0.276407	0.160714	0.367925
Embolism.and.thrombosis.of.abdominal.aorta	0	0	0.000739332	0.0271821	0.00169779	0.0412043	0	0
Emphysema	0.00791557	0.0887338	0.0194339	0.138052	0.0135823	0.115848	0.025	0.156404
Empyema.and.pneumothorax	0.0211082	0.143935	0.0137305	0.116376	0.0186757	0.135492	0.0321429	0.176695
Encephalitis	0.00527704	0.0725471	0.00105619	0.0324836	0	0	0.00357143	0.0597614
Encephalitis..non.infectious	0.00791557	0.0887338	0.00242924	0.04923	0.00169779	0.0412043	0.0107143	0.103138
Encephalopathy..not.elsewhere.classified	0.129288	0.335961	0.0327419	0.17797	0.0848896	0.278954	0.0928571	0.290752
Encounter.for.long.term..current..use.of.antibiotics	0.0395778	0.195223	0.014681	0.120279	0.0305603	0.172269	0.0607143	0.239233
Encounter.for.long.term..current..use.of.anticoagulants	0.0659631	0.248546	0.0441487	0.205436	0.0645161	0.245879	0.0964286	0.295707
Encounter.for.long.term..current..use.of.anticoagulants..antithrombotics..aspirin	0.401055	0.49076	0.155894	0.362774	0.348048	0.476756	0.45	0.498384
Encounter.for.long.term..current..use.of.antiplatelets.antithrombotics	0.0131926	0.11425	0.0107731	0.103239	0.0101868	0.100499	0.0178571	0.132669
Encounter.for.long.term..current..use.of.aspirin	0.0791557	0.270338	0.0430925	0.203076	0.049236	0.216544	0.103571	0.305249
End.stage.renal.disease	0.0105541	0.102325	0.00295733	0.0543037	0.00339559	0.0582221	0.00714286	0.0843638
Endocarditis	0.0105541	0.102325	0.0039079	0.0623942	0.0101868	0.100499	0.0107143	0.103138
Endocrine.and.metabolic.disturbances.of.fetus.and.newborn	0.00791557	0.0887338	0.00158428	0.0397736	0	0	0.00357143	0.0597614
Endometrial.hyperplasia	0.00263852	0.0513665	0.00105619	0.0324836	0.00169779	0.0412043	0.0107143	0.103138
Endometriosis	0.110818	0.314322	0.0183777	0.13432	0.0237691	0.152458	0.0785714	0.26955
Enthesopathy	0.0923483	0.2899	0.0337981	0.180719	0.0560272	0.23017	0.132143	0.339252
Eosinophilia	0.00791557	0.0887338	0.00232362	0.0481504	0.00169779	0.0412043	0.00357143	0.0597614
Eosinophilic.esophagitis	0.00263852	0.0513665	0.00306295	0.055262	0.00339559	0.0582221	0.0107143	0.103138
Epilepsy	0.055409	0.229079	0.0106675	0.102737	0.0254669	0.157672	0.05	0.218335
Epilepsy..recurrent.seizures..convulsions	0.124011	0.330029	0.0258766	0.158776	0.0780985	0.268555	0.110714	0.31434
Epiphora	0	0	0.00126743	0.0355803	0	0	0	0
Epistaxis.or.throat.hemorrhage	0.0369393	0.188862	0.0258766	0.158776	0.0424448	0.201773	0.0428571	0.202898
Erectile.dysfunction..ED.	0.0237467	0.15246	0.0256654	0.158143	0.049236	0.216544	0.0357143	0.185909
Erythema.nodosum	0.00263852	0.0513665	0.000422476	0.020551	0	0	0.00714286	0.0843638
Erythematosquamous.dermatosis	0	0	0.000844951	0.0290573	0.00169779	0.0412043	0	0
Esophageal.atresia.tracheoesophageal.fistula	0.0131926	0.11425	0.00285171	0.053328	0	0	0.0107143	0.103138
Esophageal.bleeding..varices.hemorrhage.	0.0131926	0.11425	0.00654837	0.0806609	0.00679117	0.0821981	0.00714286	0.0843638
Esophagitis..GERD.and.related.diseases	0.129288	0.335961	0.0558724	0.229687	0.0933786	0.29121	0.114286	0.318728
Essential.hypertension	0.382586	0.486661	0.280629	0.449331	0.390492	0.488275	0.457143	0.499052
Essential.tremor	0.0448549	0.207259	0.0116181	0.107165	0.0271647	0.162701	0.0428571	0.202898
Eustachian.tube.disorders	0.0105541	0.102325	0.0107731	0.103239	0.0152801	0.122769	0.0535714	0.225573
Excessive.or.frequent.menstruation	0.100264	0.300749	0.0275665	0.163736	0.0526316	0.223487	0.139286	0.346864
Excessive.vomiting.in.pregnancy	0.0237467	0.15246	0.00285171	0.053328	0.00679117	0.0821981	0.0535714	0.225573
Exophthalmos	0.00263852	0.0513665	0.00179552	0.0423378	0.00679117	0.0821981	0.00357143	0.0597614
Extrapyramidal.disease.and.abnormal.movement.disorders	0.0897098	0.286143	0.0129911	0.113242	0.0356537	0.185583	0.0642857	0.2457
Extrinsic.allergic.alveolitis	0.00263852	0.0513665	0.000211238	0.0145333	0	0	0.00357143	0.0597614
Eye.infection..viral	0.00527704	0.0725471	0.002218	0.0470458	0.00169779	0.0412043	0.0107143	0.103138
Facial.nerve.disorders..CN7.	0.0158311	0.124987	0.00496409	0.0702849	0.0101868	0.100499	0.00714286	0.0843638
Facial.weakness	0.0105541	0.102325	0.00274609	0.0523339	0.00169779	0.0412043	0.0142857	0.118879
Failure.to.thrive..childhood.	0	0	0.000316857	0.0177986	0	0	0	0
Family.history	0.0211082	0.143935	0.00602028	0.0773606	0.00509338	0.0712464	0.0285714	0.166897
Fasciitis	0.0290237	0.168095	0.0113012	0.10571	0.0186757	0.135492	0.0428571	0.202898
Femoral.hernia	0.00263852	0.0513665	0.00147866	0.038427	0.00169779	0.0412043	0.00357143	0.0597614
Fetal.distress.and.abnormal.forces.of.labor	0.0448549	0.207259	0.0117237	0.107645	0.0203735	0.141394	0.0535714	0.225573
Fever.of.unknown.origin	0.274406	0.446804	0.101922	0.302562	0.178268	0.383064	0.271429	0.445493
Fibroadenosis.of.breast	0	0	0.000844951	0.0290573	0.00169779	0.0412043	0.00714286	0.0843638
Fibrosclerosis.of.breast	0.00527704	0.0725471	0.00264047	0.0513204	0.00509338	0.0712464	0.0142857	0.118879
First.degree.AV.block	0.0290237	0.168095	0.00813266	0.0898185	0.0101868	0.100499	0.00714286	0.0843638
Flat.foot	0.00791557	0.0887338	0.00295733	0.0543037	0.00509338	0.0712464	0.0107143	0.103138
Flatulence	0.100264	0.300749	0.0238699	0.152652	0.0356537	0.185583	0.110714	0.31434
Fluid.overload	0.0263852	0.16049	0.0111956	0.105221	0.0237691	0.152458	0.0285714	0.166897
Folate.deficiency.anemia	0.00263852	0.0513665	0.000633714	0.025167	0	0	0.00357143	0.0597614
Foreign.body.injury	0.129288	0.335961	0.0615758	0.240396	0.0797963	0.271208	0.0857143	0.280443
Fracture.of.ankle.and.foot	0.126649	0.333019	0.0465779	0.210744	0.0730051	0.260366	0.107143	0.309849
Fracture.of.clavicle.or.scapula	0.0263852	0.16049	0.0265104	0.160656	0.0322581	0.176835	0.0285714	0.166897
Fracture.of.foot	0.0659631	0.248546	0.0351711	0.184222	0.040747	0.197872	0.0464286	0.210788
Fracture.of.hand.or.wrist	0.118734	0.323902	0.0866075	0.281274	0.098472	0.298205	0.135714	0.343098
Fracture.of.humerus	0.0211082	0.143935	0.0167934	0.128503	0.0220713	0.14704	0.025	0.156404
Fracture.of.lower.limb	0.0343008	0.182241	0.0134136	0.115044	0.0288625	0.167562	0.025	0.156404
Fracture.of.neck.of.femur	0.0105541	0.102325	0.00992818	0.0991496	0.00509338	0.0712464	0.00357143	0.0597614
Fracture.of.patella	0.00791557	0.0887338	0.00929447	0.0959638	0.0135823	0.115848	0.0214286	0.145067
Fracture.of.pelvis	0.0158311	0.124987	0.00908323	0.0948771	0.00848896	0.0918217	0.0142857	0.118879
Fracture.of.radius.and.ulna	0.0633245	0.243868	0.0470004	0.211651	0.0441426	0.205586	0.0392857	0.194622
Fracture.of.ribs	0.0659631	0.248546	0.0430925	0.203076	0.0814941	0.273825	0.0785714	0.26955
Fracture.of.tibia.and.fibula	0.0448549	0.207259	0.0223912	0.14796	0.0169779	0.129298	0.0285714	0.166897
Fracture.of.unspecified.bones	0.108179	0.311017	0.0591466	0.235911	0.0831919	0.276407	0.114286	0.318728
Fracture.of.unspecified.part.of.femur	0.0131926	0.11425	0.0083439	0.0909678	0.0152801	0.122769	0.0142857	0.118879
Fracture.of.upper.limb	0.0395778	0.195223	0.0125687	0.111409	0.0118846	0.108459	0.0142857	0.118879
Fracture.of.vertebral.column.without.mention.of.spinal.cord.injury	0.0633245	0.243868	0.0397127	0.195294	0.0713073	0.257556	0.0392857	0.194622
Frequency.of.urination.and.polyuria	0.102902	0.304233	0.0393959	0.194545	0.0679117	0.251808	0.139286	0.346864
Fuchs..dystrophy	0	0	0.000528095	0.0229755	0	0	0	0
Functional.digestive.disorders	0.0580475	0.234142	0.0121462	0.109544	0.0186757	0.135492	0.0714286	0.258001
Functional.disorders.of.bladder	0.0422164	0.201348	0.00897761	0.094329	0.0152801	0.122769	0.0357143	0.185909
Galactorrhea	0.0211082	0.143935	0.000844951	0.0290573	0.00339559	0.0582221	0.0142857	0.118879
Ganglion.and.cyst.of.synovium..tendon..and.bursa	0.0131926	0.11425	0.0163709	0.126904	0.0135823	0.115848	0.0285714	0.166897
Gangrene	0.00527704	0.0725471	0.00211238	0.0459145	0.00169779	0.0412043	0.0107143	0.103138
Gastric.ulcer	0.0686016	0.25311	0.0196451	0.138785	0.0390492	0.193877	0.0535714	0.225573
Gastritis.and.duodenitis..NOS	0.171504	0.377447	0.0625264	0.242122	0.137521	0.34469	0.189286	0.392437
Gastroesophageal.laceration.hemorrhage.syndrome	0.0290237	0.168095	0.00602028	0.0773606	0.0101868	0.100499	0.0107143	0.103138
Gastrointestinal.complications	0.0633245	0.243868	0.0186946	0.135451	0.0322581	0.176835	0.0607143	0.239233
Gastrointestinal.malfunction.arising.from.mental.factors	0.00263852	0.0513665	0.00147866	0.038427	0	0	0.00357143	0.0597614
Gastrojejunal.ulcer	0.00263852	0.0513665	0.00211238	0.0459145	0.00339559	0.0582221	0.00714286	0.0843638
Gastroparesis	0.0290237	0.168095	0.0061259	0.0780321	0.00848896	0.0918217	0.0214286	0.145067
Generalized.anxiety.disorder	0.414248	0.493243	0.106041	0.307907	0.293718	0.455852	0.428571	0.495758
Generalized.convulsive.epilepsy	0.0527704	0.22387	0.0101394	0.100188	0.0237691	0.152458	0.0285714	0.166897
Genital.prolapse	0.00527704	0.0725471	0.00179552	0.0423378	0.00339559	0.0582221	0.00714286	0.0843638
Genitourinary.congenital.anomalies	0	0	0.000105619	0.0102771	0	0	0	0
Genu.valgum.or.varum..acquired.	0.00263852	0.0513665	0.00242924	0.04923	0.00339559	0.0582221	0.00714286	0.0843638
GERD	0.395778	0.489664	0.184833	0.388183	0.303905	0.460333	0.489286	0.50078
Giant.cell.arteritis	0.00263852	0.0513665	0.000739332	0.0271821	0.00169779	0.0412043	0	0
Gingival.and.periodontal.diseases	0.00263852	0.0513665	0.0016899	0.0410758	0.00848896	0.0918217	0	0
Gingivitis	0.00527704	0.0725471	0.00295733	0.0543037	0.0152801	0.122769	0.025	0.156404
Glaucoma	0.0105541	0.102325	0.00802704	0.0892381	0.00848896	0.0918217	0.0214286	0.145067
Glossitis	0.00791557	0.0887338	0.00232362	0.0481504	0.00509338	0.0712464	0.0107143	0.103138
Glossodynia	0.00263852	0.0513665	0.00137305	0.0370311	0.00339559	0.0582221	0.00714286	0.0843638
Glucocorticoid.deficiency	0.0158311	0.124987	0.00454161	0.0672418	0.00848896	0.0918217	0.0107143	0.103138
Glycosuria.or.Acetonuria	0.0184697	0.13482	0.00116181	0.0340673	0.00339559	0.0582221	0.00357143	0.0597614
Gonococcal.infections	0.0131926	0.11425	0.00147866	0.038427	0.00679117	0.0821981	0.00714286	0.0843638
Gout	0.00527704	0.0725471	0.023553	0.15166	0.0220713	0.14704	0.0285714	0.166897
Gouty.arthropathy	0.00527704	0.0725471	0.00897761	0.094329	0.0101868	0.100499	0.00714286	0.0843638
Graft.versus.host.disease	0	0	0.000105619	0.0102771	0	0	0	0
Gram.negative.septicemia	0.0158311	0.124987	0.00697085	0.0832045	0.00679117	0.0821981	0.0214286	0.145067
Gram.positive.septicemia	0.0184697	0.13482	0.00602028	0.0773606	0.00679117	0.0821981	0.0142857	0.118879
Graves..disease	0.00527704	0.0725471	0.00348542	0.0589376	0.00339559	0.0582221	0.0178571	0.132669
Gross.hematuria	0.0131926	0.11425	0.00591466	0.0766831	0.0135823	0.115848	0.0285714	0.166897
H..pylori	0.0184697	0.13482	0.00844951	0.0915369	0.00848896	0.0918217	0.0321429	0.176695
Hallucinations	0.102902	0.304233	0.0154204	0.123224	0.0611205	0.239755	0.114286	0.318728
Hallux.rigidus	0.00527704	0.0725471	0.00285171	0.053328	0.00509338	0.0712464	0.00357143	0.0597614
Hallux.valgus..Bunion.	0.0263852	0.16049	0.0119349	0.108599	0.0169779	0.129298	0.0285714	0.166897
Hammer.toe..acquired.	0.0158311	0.124987	0.00728771	0.0850609	0.00679117	0.0821981	0.0214286	0.145067
Hearing.loss	0.0501319	0.218506	0.0249261	0.155908	0.0475382	0.212968	0.0357143	0.185909
Heart.failure.NOS	0.00791557	0.0887338	0.00443599	0.0664589	0.00339559	0.0582221	0.0107143	0.103138
Heart.failure.with.preserved.EF..Diastolic.heart.failure.	0.00791557	0.0887338	0.00739332	0.0856705	0	0	0.00714286	0.0843638
Heart.failure.with.reduced.EF..Systolic.or.combined.heart.failure.	0.00791557	0.0887338	0.0083439	0.0909678	0.00679117	0.0821981	0.0178571	0.132669
Heart.transplant.surgery	0.00791557	0.0887338	0.00538657	0.0731992	0.0152801	0.122769	0.0107143	0.103138
Heart.valve.replaced	0.00791557	0.0887338	0.00464723	0.0680156	0.00169779	0.0412043	0.0107143	0.103138
Heartburn	0.0844327	0.278403	0.0285171	0.166454	0.0424448	0.201773	0.0857143	0.280443
Helminthiases	0.00263852	0.0513665	0.000739332	0.0271821	0	0	0	0
Hemangioma.and.lymphangioma..any.site	0.0158311	0.124987	0.00549218	0.0739094	0.0152801	0.122769	0.0107143	0.103138
Hemangioma.of.skin.and.subcutaneous.tissue	0.0131926	0.11425	0.00496409	0.0702849	0.00848896	0.0918217	0.00714286	0.0843638
Hemarthrosis	0	0	0.00200676	0.0447543	0.00169779	0.0412043	0	0
Hematemesis	0.0712401	0.257566	0.0175327	0.131252	0.0526316	0.223487	0.0821429	0.275074
Hematological.disorders.of.newborn	0	0	0.000633714	0.025167	0	0	0.00357143	0.0597614
Hematuria	0.184697	0.388564	0.0569286	0.231718	0.112054	0.315701	0.167857	0.374409
Hemiplegia	0.0158311	0.124987	0.00665399	0.0813045	0.0118846	0.108459	0.00714286	0.0843638
Hemoglobinuria	0.00527704	0.0725471	0.000316857	0.0177986	0.00169779	0.0412043	0	0
Hemoptysis	0.0211082	0.143935	0.0135192	0.11549	0.0220713	0.14704	0.025	0.156404
Hemorrhage.during.pregnancy..childbirth.and.postpartum	0.00263852	0.0513665	0	0	0	0	0	0
Hemorrhage.from.gastrointestinal.ulcer	0.0105541	0.102325	0.0100338	0.0996703	0.0169779	0.129298	0.0142857	0.118879
Hemorrhage.in.early.pregnancy	0.0738786	0.261919	0.0118293	0.108123	0.0186757	0.135492	0.0857143	0.280443
Hemorrhage.NOS	0.0211082	0.143935	0.00528095	0.0724818	0.0118846	0.108459	0.0142857	0.118879
Hemorrhage.of.fetus.or.newborn	0.00263852	0.0513665	0.000528095	0.0229755	0	0	0	0
Hemorrhage.of.gastrointestinal.tract	0.0712401	0.257566	0.0267216	0.161277	0.0441426	0.205586	0.0964286	0.295707
Hemorrhage.of.rectum.and.anus	0.124011	0.330029	0.0454161	0.208226	0.0713073	0.257556	0.139286	0.346864
Hemorrhage.or.hematoma.complicating.a.procedure	0.0817942	0.274413	0.0260879	0.159405	0.0424448	0.201773	0.0642857	0.2457
Hemorrhagic.disorder.due.to.intrinsic.circulating.anticoagulants	0.00527704	0.0725471	0.00306295	0.055262	0.00169779	0.0412043	0.0107143	0.103138
Hemorrhoids	0.176781	0.381988	0.10752	0.30979	0.154499	0.361734	0.217857	0.413529
Hepatitis.NOS	0.055409	0.229079	0.0144698	0.119423	0.040747	0.197872	0.05	0.218335
Hepatomegaly	0.0158311	0.124987	0.00517533	0.0717571	0.00509338	0.0712464	0.00357143	0.0597614
Hereditary.and.idiopathic.peripheral.neuropathy	0.0369393	0.188862	0.0268272	0.161587	0.057725	0.233421	0.0321429	0.176695
Hereditary.disturbances.in.tooth.structure	0	0	0.000316857	0.0177986	0.00169779	0.0412043	0.00357143	0.0597614
Hereditary.hemochromatosis	0	0	0.000422476	0.020551	0	0	0.00357143	0.0597614
Hereditary.retinal.dystrophies	0	0	0.00116181	0.0340673	0	0	0.00357143	0.0597614
Herpes.simplex	0.0791557	0.270338	0.0164766	0.127306	0.0441426	0.205586	0.0535714	0.225573
Herpes.zoster	0.0290237	0.168095	0.0127799	0.112329	0.0135823	0.115848	0.0464286	0.210788
Herpes.zoster.with.nervous.system.complications	0.0105541	0.102325	0.0016899	0.0410758	0.00509338	0.0712464	0.00357143	0.0597614
Hidradenitis	0.00527704	0.0725471	0.00126743	0.0355803	0.00169779	0.0412043	0.0107143	0.103138
Hirsutism	0.0105541	0.102325	0.0016899	0.0410758	0.00679117	0.0821981	0.0107143	0.103138
Histoplasmosis	0	0	0.000105619	0.0102771	0	0	0.00357143	0.0597614
HIV.infection..symptomatic	0.00527704	0.0725471	0.00327419	0.0571298	0.0118846	0.108459	0.00714286	0.0843638
Hodgkin.s.disease	0.00263852	0.0513665	0.00190114	0.0435629	0.00169779	0.0412043	0	0
Hormones.and.synthetic.substitutes.causing.adverse.effects.in.therapeutic.use	0.0237467	0.15246	0.00464723	0.0680156	0.00679117	0.0821981	0.025	0.156404
Human.immunodeficiency.virus..HIV..disease	0.00263852	0.0513665	0.00327419	0.0571298	0.0118846	0.108459	0.00714286	0.0843638
Hx.of.malignant.neoplasm.of.oral.cavity.and.pharynx	0	0	0.00190114	0.0435629	0	0	0	0
Hydrocele	0.00791557	0.0887338	0.0123574	0.110481	0.0220713	0.14704	0.00357143	0.0597614
Hydrocephalus	0.00791557	0.0887338	0.00147866	0.038427	0	0	0.00357143	0.0597614
Hydronephrosis	0.055409	0.229079	0.021335	0.144506	0.0254669	0.157672	0.0642857	0.2457
Hyperaldosteronism	0	0	0.000316857	0.0177986	0.00169779	0.0412043	0.00357143	0.0597614
Hypercalcemia	0.0237467	0.15246	0.00855513	0.0921023	0.0186757	0.135492	0.0142857	0.118879
Hypercholesterolemia	0.14248	0.350004	0.0908323	0.287386	0.132428	0.339243	0.15	0.357711
Hyperchylomicronemia	0	0	0.000316857	0.0177986	0.00169779	0.0412043	0	0
Hypercoagulable.state	0	0	0.00095057	0.0308183	0	0	0.00357143	0.0597614
Hyperemesis.gravidarum	0.0316623	0.175331	0.00337981	0.0580408	0.0135823	0.115848	0.0428571	0.202898
Hyperestrogenism	0	0	0.000105619	0.0102771	0	0	0	0
Hyperglyceridemia	0.0263852	0.16049	0.0128855	0.112787	0.0254669	0.157672	0.0321429	0.176695
Hyperhidrosis	0.0369393	0.188862	0.0178496	0.132412	0.0373514	0.189783	0.0678571	0.251951
Hyperlipidemia	0.171504	0.377447	0.128644	0.334823	0.193548	0.395415	0.221429	0.415952
Hypermetropia	0.0184697	0.13482	0.01109	0.104729	0.0101868	0.100499	0.0214286	0.145067
Hyperosmolality.and.or.hypernatremia	0.0474934	0.212973	0.0165822	0.127706	0.0424448	0.201773	0.0321429	0.176695
Hyperparathyroidism	0.00791557	0.0887338	0.00549218	0.0739094	0.0101868	0.100499	0.00714286	0.0843638
Hyperplasia.of.prostate	0.0131926	0.11425	0.0655894	0.247576	0.0543294	0.226859	0.0285714	0.166897
Hyperpotassemia	0.0817942	0.274413	0.0267216	0.161277	0.0441426	0.205586	0.0928571	0.290752
Hypersensitivity.angiitis	0.00263852	0.0513665	0.000422476	0.020551	0	0	0	0
Hypersomnia	0.0395778	0.195223	0.00760456	0.0868765	0.0101868	0.100499	0.0392857	0.194622
Hypertension	0	0	0.000422476	0.020551	0	0	0.00357143	0.0597614
Hypertension.complicating.pregnancy..childbirth..and.the.puerperium	0.0158311	0.124987	0.00443599	0.0664589	0.00509338	0.0712464	0.0392857	0.194622
Hypertensive.chronic.kidney.disease	0.0211082	0.143935	0.0174271	0.130863	0.0203735	0.141394	0.0321429	0.176695
Hypertensive.heart.and.or.renal.disease	0.00263852	0.0513665	0.00242924	0.04923	0.00169779	0.0412043	0	0
Hypertensive.heart.disease	0.0211082	0.143935	0.0107731	0.103239	0.0101868	0.100499	0.0178571	0.132669
Hypertrophic.obstructive.cardiomyopathy	0.00263852	0.0513665	0.00105619	0.0324836	0.00169779	0.0412043	0	0
Hypertrophy.of.breast..Gynecomastia.	0.0237467	0.15246	0.00866075	0.0926642	0.0203735	0.141394	0.0178571	0.132669
Hypertrophy.of.female.genital.organs	0.0131926	0.11425	0.00295733	0.0543037	0	0	0.0178571	0.132669
Hypertrophy.of.salivary.gland	0	0	0.000422476	0.020551	0.00169779	0.0412043	0	0
Hyperventilation	0.060686	0.239069	0.0166878	0.128106	0.0390492	0.193877	0.075	0.263863
Hypocalcemia	0.0474934	0.212973	0.00760456	0.0868765	0.0152801	0.122769	0.0428571	0.202898
Hypoglycemia	0.0791557	0.270338	0.0147866	0.120704	0.0441426	0.205586	0.075	0.263863
Hypoparathyroidism	0	0	0.00137305	0.0370311	0.00169779	0.0412043	0.00357143	0.0597614
Hypopotassemia	0.430079	0.495741	0.09812	0.297493	0.256367	0.436998	0.275	0.447314
Hyposmolality.and.or.hyponatremia	0.145119	0.352686	0.0516477	0.221326	0.089983	0.286401	0.117857	0.323016
Hypotension	0.0263852	0.16049	0.00644275	0.080012	0.0135823	0.115848	0.00357143	0.0597614
Hypotension.NOS	0.171504	0.377447	0.042142	0.200924	0.0950764	0.29357	0.146429	0.354168
Hypothermia.Chills	0.0395778	0.195223	0.00918885	0.0954221	0.0339559	0.18127	0.0464286	0.210788
Hypothyroidism.NOS	0.261214	0.439877	0.0744613	0.262534	0.140917	0.348231	0.228571	0.420664
Hypotony.of.eye	0	0	0.000211238	0.0145333	0	0	0.00357143	0.0597614
Hypoventilation	0.00791557	0.0887338	0.00274609	0.0523339	0.00339559	0.0582221	0.0142857	0.118879
Hypovolemia	0.398417	0.490219	0.152197	0.359231	0.303905	0.460333	0.403571	0.491492
Iatrogenic.endocrine.disorders	0.00263852	0.0513665	0.000316857	0.0177986	0	0	0	0
Iatrogenic.hypotension	0.0290237	0.168095	0.00665399	0.0813045	0.0186757	0.135492	0.0321429	0.176695
Iatrogenic.pulmonary.embolism.and.infarction	0	0	0.00380228	0.0615486	0.00679117	0.0821981	0.0178571	0.132669
Ichthyosis.congenita	0	0	0.000211238	0.0145333	0.00169779	0.0412043	0	0
Idiopathic.fibrosing.alveolitis	0.00263852	0.0513665	0.00137305	0.0370311	0.00169779	0.0412043	0.00357143	0.0597614
Ileostomy.status	0.0105541	0.102325	0.002218	0.0470458	0.00339559	0.0582221	0.00714286	0.0843638
Immunity.deficiency	0.00791557	0.0887338	0.002218	0.0470458	0.00679117	0.0821981	0.0107143	0.103138
Impacted.cerumen	0.0395778	0.195223	0.0229193	0.149654	0.0390492	0.193877	0.0571429	0.232531
Impaction.of.intestine	0.0105541	0.102325	0.00485847	0.0695369	0.0118846	0.108459	0.0178571	0.132669
Impaired.fasting.glucose	0.00263852	0.0513665	0.00570342	0.0753093	0.00509338	0.0712464	0.0178571	0.132669
Impetigo	0.0211082	0.143935	0.00908323	0.0948771	0.0203735	0.141394	0.0142857	0.118879
Impulse.control.disorder	0.0263852	0.16049	0.00665399	0.0813045	0.0475382	0.212968	0.0428571	0.202898
Incisional.hernia	0.0263852	0.16049	0.00771018	0.0874731	0.0101868	0.100499	0.00714286	0.0843638
Infantile.cerebral.palsy	0.0105541	0.102325	0.000844951	0.0290573	0	0	0.00714286	0.0843638
Infection.of.the.eye	0.00263852	0.0513665	0.00200676	0.0447543	0.00509338	0.0712464	0.00357143	0.0597614
Infection.with.drug.resistant.microorganisms	0.0211082	0.143935	0.00591466	0.0766831	0.0169779	0.129298	0.00714286	0.0843638
Infection.inflammation.of.internal.prosthetic.device..implant..and.graft	0.0422164	0.201348	0.0123574	0.110481	0.0237691	0.152458	0.0464286	0.210788
Infections.of.genitourinary.tract.during.pregnancy	0.0369393	0.188862	0.00802704	0.0892381	0.0152801	0.122769	0.075	0.263863
Infections.specific.to.the.perinatal.period	0.00263852	0.0513665	0.00126743	0.0355803	0	0	0.00357143	0.0597614
Infectious.and.parasitic.complications.affecting.pregnancy	0.0105541	0.102325	0.00464723	0.0680156	0.0118846	0.108459	0.0607143	0.239233
Infectious.mononucleosis	0.0211082	0.143935	0.00422476	0.0648641	0.00169779	0.0412043	0.0142857	0.118879
Infective.connective.tissue.disorders	0.00263852	0.0513665	0.0016899	0.0410758	0.00169779	0.0412043	0	0
Infertility..female	0.0131926	0.11425	0.00211238	0.0459145	0.00339559	0.0582221	0.0142857	0.118879
Infertility..female..associated.with.anovulation	0.00791557	0.0887338	0.000422476	0.020551	0	0	0.00357143	0.0597614
Infertility..male	0.00527704	0.0725471	0.00844951	0.0915369	0.0118846	0.108459	0.00714286	0.0843638
Infestation..lice..mites.	0.0158311	0.124987	0.00232362	0.0481504	0.00509338	0.0712464	0.00714286	0.0843638
Inflammation.of.eyelids	0.0316623	0.175331	0.0139417	0.117255	0.0203735	0.141394	0.0107143	0.103138
Inflammation.of.the.eye	0.00527704	0.0725471	0.000739332	0.0271821	0.00339559	0.0582221	0.00357143	0.0597614
Inflammatory.and.toxic.neuropathy	0.0501319	0.218506	0.0160541	0.12569	0.0322581	0.176835	0.0642857	0.2457
Inflammatory.conditions.of.jaw	0.0184697	0.13482	0.00316857	0.0562038	0.0152801	0.122769	0.0107143	0.103138
Inflammatory.disease.of.breast	0.0131926	0.11425	0.00411914	0.0640516	0.0118846	0.108459	0.0142857	0.118879
Inflammatory.disease.of.cervix..vagina..and.vulva	0.0105541	0.102325	0.000528095	0.0229755	0	0	0.00357143	0.0597614
Inflammatory.diseases.of.female.pelvic.organs	0.00527704	0.0725471	0.000422476	0.020551	0	0	0	0
Inflammatory.diseases.of.uterus..except.cervix	0.0158311	0.124987	0.00200676	0.0447543	0.00339559	0.0582221	0.025	0.156404
Influenza	0.0712401	0.257566	0.0290452	0.167942	0.0611205	0.239755	0.103571	0.305249
Infusion.and.transfusion.reaction	0.00263852	0.0513665	0.000422476	0.020551	0.00169779	0.0412043	0	0
Ingrowing.nail	0.0290237	0.168095	0.014681	0.120279	0.0237691	0.152458	0.0392857	0.194622
Inguinal.hernia	0.0290237	0.168095	0.0502746	0.218523	0.0373514	0.189783	0.0392857	0.194622
Injuries.to.the.nervous.system	0.0422164	0.201348	0.019117	0.136944	0.0322581	0.176835	0.025	0.156404
Injury.to.blood.vessels	0.0263852	0.16049	0.00792142	0.0886538	0.0101868	0.100499	0.0142857	0.118879
Injury.to.other.and.unspecified.nerves	0.00527704	0.0725471	0.000528095	0.0229755	0.00169779	0.0412043	0	0
Injury..NOS	0.556728	0.497428	0.24229	0.428491	0.382003	0.48629	0.517857	0.500576
Insect.bite	0.0211082	0.143935	0.0118293	0.108123	0.0169779	0.129298	0.0214286	0.145067
Insomnia	0.493404	0.500617	0.150929	0.357999	0.315789	0.465225	0.439286	0.497189
Insulin.pump.user	0.0369393	0.188862	0.0247148	0.155263	0.0526316	0.223487	0.0714286	0.258001
Insulins.and.antidiabetic.agents.causing.adverse.effects.in.therapeutic.use	0.0263852	0.16049	0.00464723	0.0680156	0.0135823	0.115848	0.0178571	0.132669
Internal.derangement.of.knee	0.0686016	0.25311	0.056823	0.231516	0.0713073	0.257556	0.117857	0.323016
Interstitial.emphysema.and.related.conditions.of.newborn	0	0	0.000316857	0.0177986	0	0	0	0
Intervertebral.disc.disorder.with.myelopathy	0.00527704	0.0725471	0.00675961	0.0819428	0.00339559	0.0582221	0.0107143	0.103138
Intestinal.disaccharidase.deficiencies.and.disaccharide.malabsorption	0.0343008	0.182241	0.00823828	0.0903951	0.0152801	0.122769	0.0357143	0.185909
Intestinal.e.coli	0	0	0.000105619	0.0102771	0	0	0	0
Intestinal.helminthiases	0.00263852	0.0513665	0.000844951	0.0290573	0.00339559	0.0582221	0	0
Intestinal.infection	0.0369393	0.188862	0.00961132	0.0975702	0.0169779	0.129298	0.0285714	0.166897
Intestinal.infection.due.to.C..difficile	0.0448549	0.207259	0.00866075	0.0926642	0.0186757	0.135492	0.0428571	0.202898
Intestinal.infection.due.to.protozoa	0.00263852	0.0513665	0.000633714	0.025167	0	0	0	0
Intestinal.malabsorption..non.celiac.	0.0131926	0.11425	0.00327419	0.0571298	0.00169779	0.0412043	0.025	0.156404
Intracerebral.hemorrhage	0.0131926	0.11425	0.00348542	0.0589376	0.00509338	0.0712464	0.0142857	0.118879
Intracranial.hemorrhage	0.00527704	0.0725471	0.0016899	0.0410758	0.00169779	0.0412043	0.00357143	0.0597614
Intracranial.hemorrhage..injury.	0.0237467	0.15246	0.00686523	0.0825761	0.0169779	0.129298	0.0214286	0.145067
Iron.deficiency.anemia.secondary.to.blood.loss..chronic.	0.0263852	0.16049	0.0117237	0.107645	0.0169779	0.129298	0.0357143	0.185909
Iron.deficiency.anemias..unspecified.or.not.due.to.blood.loss	0.102902	0.304233	0.0294677	0.169122	0.0509338	0.220049	0.117857	0.323016
Irregular.menstrual.bleeding	0.0211082	0.143935	0.00380228	0.0615486	0.00679117	0.0821981	0.0428571	0.202898
Irregular.menstrual.cycle	0.0738786	0.261919	0.00929447	0.0959638	0.0186757	0.135492	0.0857143	0.280443
Irregular.menstrual.cycle.bleeding	0.0844327	0.278403	0.0128855	0.112787	0.0322581	0.176835	0.1	0.300537
Irritable.Bowel.Syndrome	0.192612	0.394872	0.0321082	0.176297	0.0594228	0.236615	0.135714	0.343098
Isoimmunization.of.fetus.or.newborn	0.00263852	0.0513665	0.000422476	0.020551	0	0	0.00357143	0.0597614
Jaundice..not.of.newborn.	0.0184697	0.13482	0.00855513	0.0921023	0.0135823	0.115848	0.0178571	0.132669
Jaw.disease.NOS	0.0369393	0.188862	0.00686523	0.0825761	0.0169779	0.129298	0.0214286	0.145067
Joint.effusions	0.118734	0.323902	0.0506971	0.21939	0.0848896	0.278954	0.125	0.331311
Joint.ligament.sprain	0.113456	0.317569	0.0525982	0.223242	0.0730051	0.260366	0.128571	0.335324
Juvenile.osteochondrosis	0.00263852	0.0513665	0.00369666	0.0606909	0.00679117	0.0821981	0.00357143	0.0597614
Juvenile.rheumatoid.arthritis	0.00263852	0.0513665	0.00137305	0.0370311	0.00509338	0.0712464	0.00357143	0.0597614
Kaposi.s.sarcoma	0	0	0.000105619	0.0102771	0.00169779	0.0412043	0	0
Kaschin.Beck.disease	0	0	0.000422476	0.020551	0.00169779	0.0412043	0	0
Keloid.scar	0.00527704	0.0725471	0.00327419	0.0571298	0.0118846	0.108459	0.00714286	0.0843638
Keratitis	0.00527704	0.0725471	0.00538657	0.0731992	0.00679117	0.0821981	0.00357143	0.0597614
Keratoconjunctivitis	0.00527704	0.0725471	0.00158428	0.0397736	0.00509338	0.0712464	0	0
Keratoconjunctivitis.sicca	0.00263852	0.0513665	0.000844951	0.0290573	0.00169779	0.0412043	0	0
Keratoconus	0.00263852	0.0513665	0.00306295	0.055262	0.00848896	0.0918217	0.00714286	0.0843638
Keratoderma..acquired	0	0	0.00380228	0.0615486	0.00509338	0.0712464	0.00714286	0.0843638
Kidney.replaced.by.transpant	0.00263852	0.0513665	0.00147866	0.038427	0	0	0.00357143	0.0597614
Known.or.suspected.fetal.abnormality.affecting.management.of.mother	0.100264	0.300749	0.0163709	0.126904	0.0220713	0.14704	0.103571	0.305249
Kwashiorkor	0.00263852	0.0513665	0.000633714	0.025167	0	0	0.00357143	0.0597614
Kyphoscoliosis.and.scoliosis	0.0659631	0.248546	0.0290452	0.167942	0.0526316	0.223487	0.0607143	0.239233
Kyphosis..acquired.	0.00791557	0.0887338	0.00506971	0.0710249	0.0135823	0.115848	0	0
Labyrinthitis	0.0184697	0.13482	0.00633714	0.0793577	0.00848896	0.0918217	0.0214286	0.145067
Lack.of.coordination	0.0527704	0.22387	0.016899	0.1289	0.0373514	0.189783	0.0392857	0.194622
Lack.of.normal.physiological.development	0	0	0.000422476	0.020551	0	0	0	0
Lack.of.normal.physiological.development..unspecified	0	0	0.00095057	0.0308183	0	0	0.0142857	0.118879
Lagophthalmos	0	0	0.000528095	0.0229755	0.00169779	0.0412043	0	0
Large.cell.lymphoma	0	0	0.000211238	0.0145333	0	0	0	0
Late.effect	0.0580475	0.234142	0.0171103	0.129689	0.0237691	0.152458	0.025	0.156404
Late.effects.of.cerebrovascular.disease	0.0211082	0.143935	0.0104563	0.101725	0.0203735	0.141394	0.0214286	0.145067
Late.pregnancy.and.failed.induction	0.0263852	0.16049	0.00443599	0.0664589	0.00509338	0.0712464	0.0321429	0.176695
Laxity.of.ligament.or.hypermobility.syndrome	0.00527704	0.0725471	0.00264047	0.0513204	0.00679117	0.0821981	0.00357143	0.0597614
Learning.disorder	0.0105541	0.102325	0.00190114	0.0435629	0.00679117	0.0821981	0.0285714	0.166897
Left.bundle.branch.block	0.0158311	0.124987	0.00633714	0.0793577	0.00848896	0.0918217	0.00714286	0.0843638
Leprosy	0	0	0.000105619	0.0102771	0	0	0	0
Lesions.of.stomach.and.duodenum	0	0	0.000422476	0.020551	0	0	0.00357143	0.0597614
Leukemia	0.00527704	0.0725471	0.00105619	0.0324836	0	0	0.00357143	0.0597614
Leukoplakia.of.oral.mucosa	0	0	0.000739332	0.0271821	0.00169779	0.0412043	0.00357143	0.0597614
Lipoma	0.0131926	0.11425	0.0148923	0.121128	0.0237691	0.152458	0.0142857	0.118879
Lipoma.of.skin.and.subcutaneous.tissue	0.0158311	0.124987	0.00675961	0.0819428	0.0135823	0.115848	0.0142857	0.118879
Lipoprotein.disorders	0.00527704	0.0725471	0.00485847	0.0695369	0.0169779	0.129298	0.00714286	0.0843638
Liver.abscess.and.sequelae.of.chronic.liver.disease	0.0369393	0.188862	0.0078158	0.0880655	0.0101868	0.100499	0.0214286	0.145067
Liver.replaced.by.transplant	0	0	0.000633714	0.025167	0	0	0.00357143	0.0597614
Localized.adiposity	0.0158311	0.124987	0.00190114	0.0435629	0.00509338	0.0712464	0.0142857	0.118879
Localized.superficial.swelling..mass..or.lump	0.0290237	0.168095	0.0161597	0.126096	0.040747	0.197872	0.0392857	0.194622
Loose.body.in.joint	0.00791557	0.0887338	0.00433038	0.0656664	0.00509338	0.0712464	0.0178571	0.132669
Lordosis..acquired.	0	0	0.00306295	0.055262	0.00509338	0.0712464	0.00714286	0.0843638
Loss.of.height	0	0	0.00126743	0.0355803	0.00169779	0.0412043	0.00357143	0.0597614
Loss.of.teeth.or.edentulism	0.0211082	0.143935	0.00422476	0.0648641	0.0101868	0.100499	0.0178571	0.132669
Lumbosacral.spondylolysis..congenital	0.0105541	0.102325	0.00327419	0.0571298	0.00339559	0.0582221	0.00357143	0.0597614
Lump.or.mass.in.breast	0.105541	0.307655	0.0227081	0.148979	0.0441426	0.205586	0.0821429	0.275074
Lung.disease.due.to.external.agents	0.0131926	0.11425	0.00454161	0.0672418	0.00848896	0.0918217	0.0178571	0.132669
Lung.transplant	0	0	0.000105619	0.0102771	0	0	0	0
Lyme.disease	0.00263852	0.0513665	0.000633714	0.025167	0.00509338	0.0712464	0	0
Lymphadenitis	0.0791557	0.270338	0.0434094	0.203788	0.0594228	0.236615	0.125	0.331311
Lymphoid.leukemia	0.00263852	0.0513665	0.000528095	0.0229755	0	0	0.00357143	0.0597614
Lymphoid.leukemia..acute	0.00263852	0.0513665	0.000211238	0.0145333	0	0	0.00357143	0.0597614
Lymphoid.leukemia..chronic	0	0	0.000739332	0.0271821	0	0	0	0
Lymphosarcoma	0	0	0.000105619	0.0102771	0	0	0	0
Macular.degeneration..senile..of.retina.NOS	0.00527704	0.0725471	0.00401352	0.0632284	0.00169779	0.0412043	0.0107143	0.103138
Macular.degeneration..dry	0	0	0.00211238	0.0459145	0	0	0	0
Macular.degeneration..wet	0	0	0.00126743	0.0355803	0	0	0	0
Macular.puckering.of.retina	0.00263852	0.0513665	0.00295733	0.0543037	0.00169779	0.0412043	0.00357143	0.0597614
Major.depressive.disorder	0.860158	0.347281	0.276933	0.447507	0.726655	0.446055	0.857143	0.350554
Major.puerperal.infection	0.00527704	0.0725471	0.00137305	0.0370311	0.00339559	0.0582221	0.0107143	0.103138
Malaise.and.fatigue	0.46438	0.499389	0.208597	0.406327	0.354839	0.478871	0.442857	0.497613
Malignant.neoplasm.of.bladder	0.00263852	0.0513665	0.00327419	0.0571298	0	0	0	0
Malignant.neoplasm.of.female.breast	0.00791557	0.0887338	0.00644275	0.080012	0.0169779	0.129298	0.0214286	0.145067
Malignant.neoplasm.of.gallbladder.and.extrahepatic.bile.ducts	0	0	0.000211238	0.0145333	0	0	0	0
Malignant.neoplasm.of.head..face..and.neck	0	0	0.00126743	0.0355803	0	0	0	0
Malignant.neoplasm.of.kidney..except.pelvis	0	0	0.002218	0.0470458	0	0	0	0
Malignant.neoplasm.of.liver..primary	0	0	0.00116181	0.0340673	0.00339559	0.0582221	0.00357143	0.0597614
Malignant.neoplasm.of.other.and.ill.defined.sites.within.the.digestive.organs.and.peritoneum	0	0	0.00116181	0.0340673	0.00339559	0.0582221	0	0
Malignant.neoplasm.of.other.urinary.organs	0	0	0.00116181	0.0340673	0.00339559	0.0582221	0	0
Malignant.neoplasm.of.ovary	0.0158311	0.124987	0.000844951	0.0290573	0	0	0.00714286	0.0843638
Malignant.neoplasm.of.ovary.and.other.uterine.adnexa	0.0105541	0.102325	0.000633714	0.025167	0.00169779	0.0412043	0	0
Malignant.neoplasm.of.rectum..rectosigmoid.junction..and.anus	0	0	0.00316857	0.0562038	0.00169779	0.0412043	0.00357143	0.0597614
Malignant.neoplasm.of.renal.pelvis	0	0	0.000844951	0.0290573	0	0	0	0
Malignant.neoplasm.of.retroperitoneum.and.peritoneum	0.00263852	0.0513665	0.000422476	0.020551	0.00169779	0.0412043	0	0
Malignant.neoplasm.of.small.intestine..including.duodenum	0	0	0.000528095	0.0229755	0	0	0	0
Malignant.neoplasm.of.testis	0.00791557	0.0887338	0.00179552	0.0423378	0.00339559	0.0582221	0.00357143	0.0597614
Malignant.neoplasm.of.unspecified.male.genital.organ	0.00263852	0.0513665	0.000316857	0.0177986	0	0	0	0
Malignant.neoplasm.of.uterus	0.0105541	0.102325	0.00274609	0.0523339	0.00509338	0.0712464	0.0178571	0.132669
Malignant.neoplasm..other	0.0290237	0.168095	0.0125687	0.111409	0.0169779	0.129298	0.0178571	0.132669
Malposition.and.malpresentation.of.fetus.or.obstruction	0.0527704	0.22387	0.0130967	0.113695	0.0237691	0.152458	0.075	0.263863
Malunion.and.nonunion.of.fracture	0.0316623	0.175331	0.0156316	0.124052	0.0135823	0.115848	0.025	0.156404
Mammographic.microcalcification	0.00263852	0.0513665	0.00337981	0.0580408	0.00679117	0.0821981	0.0178571	0.132669
Manlignant.and.unknown.neoplasms.of.brain.and.nervous.system	0.0105541	0.102325	0.00242924	0.04923	0.00679117	0.0821981	0	0
Mastodynia	0.0422164	0.201348	0.00897761	0.094329	0.0220713	0.14704	0.0321429	0.176695
Mastoiditis...related.conditions	0.00263852	0.0513665	0.00306295	0.055262	0.00339559	0.0582221	0.0107143	0.103138
Maternal.complication.of.pregnancy.affecting.fetus.or.newborn	0.0105541	0.102325	0.00380228	0.0615486	0	0	0.00357143	0.0597614
Mechanical.complication.of.unspecified.genitourinary.device..implant..and.graft	0.0184697	0.13482	0.00570342	0.0753093	0.00339559	0.0582221	0.0321429	0.176695
Medulloadrenal.hyperfunction	0	0	0.000105619	0.0102771	0.00169779	0.0412043	0	0
Melanomas.of.skin	0	0	0.00401352	0.0632284	0.00169779	0.0412043	0.00714286	0.0843638
Melanomas.of.skin..dx.or.hx	0.00527704	0.0725471	0.00411914	0.0640516	0.00169779	0.0412043	0.00357143	0.0597614
Memory.loss	0.0686016	0.25311	0.0245036	0.154615	0.0594228	0.236615	0.0642857	0.2457
Meniere.s.disease	0.00791557	0.0887338	0.00369666	0.0606909	0.0101868	0.100499	0	0
Meningitis	0.0105541	0.102325	0.0055978	0.0746127	0.0135823	0.115848	0.0142857	0.118879
Menopausal.and.postmenopausal.disorders	0.0131926	0.11425	0.00369666	0.0606909	0.00679117	0.0821981	0.00357143	0.0597614
Mental.disorders.durring.after.pregnancy	0.0949868	0.293584	0.0136248	0.115934	0.0356537	0.185583	0.107143	0.309849
Mental.retardation	0.0237467	0.15246	0.00253485	0.0502861	0.00848896	0.0918217	0.0357143	0.185909
Methicillin.resistant.Staphylococcus.aureus	0.0369393	0.188862	0.00982256	0.0986261	0.0288625	0.167562	0.0428571	0.202898
Methicillin.sensitive.Staphylococcus.aureus	0.0369393	0.188862	0.0137305	0.116376	0.0305603	0.172269	0.0321429	0.176695
Microscopic.hematuria	0.0131926	0.11425	0.00433038	0.0656664	0.0101868	0.100499	0.0178571	0.132669
Migrain.with.aura	0.0527704	0.22387	0.0103507	0.101216	0.0322581	0.176835	0.0428571	0.202898
Migraine	0.358839	0.480294	0.0854457	0.279559	0.203735	0.403117	0.310714	0.463615
Mild.cognitive.impairment	0.0184697	0.13482	0.00433038	0.0656664	0.0118846	0.108459	0.0107143	0.103138
Mineral.deficiency.NEC	0.0131926	0.11425	0.002218	0.0470458	0.00509338	0.0712464	0.0214286	0.145067
Miscarriage..stillbirth	0.0738786	0.261919	0.00675961	0.0819428	0.0101868	0.100499	0.0428571	0.202898
Missed.abortion.Hydatidiform.mole	0.0290237	0.168095	0.00475285	0.0687805	0.0118846	0.108459	0.025	0.156404
Mitral.valve.disease	0	0	0.00211238	0.0459145	0.00509338	0.0712464	0.00714286	0.0843638
Mitral.valve.stenosis.and.aortic.valve.stenosis	0.0105541	0.102325	0.00264047	0.0513204	0.00169779	0.0412043	0.00714286	0.0843638
Mittelschmerz	0.00527704	0.0725471	0.000316857	0.0177986	0.00169779	0.0412043	0.00714286	0.0843638
Mixed.hyperlipidemia	0.0316623	0.175331	0.019117	0.136944	0.0390492	0.193877	0.05	0.218335
Mobitz.II.AV.block	0.00263852	0.0513665	0.000528095	0.0229755	0	0	0.00357143	0.0597614
Monocytic.leukemia	0	0	0.000211238	0.0145333	0	0	0	0
Mood.disorders	0.306069	0.461468	0.0593578	0.236306	0.21562	0.411601	0.271429	0.445493
Morbid.obesity	0.176781	0.381988	0.0474229	0.212553	0.0882852	0.28395	0.225	0.41833
MRSA.pneumonia	0.0184697	0.13482	0.00327419	0.0571298	0.0101868	0.100499	0	0
Mucous.polyp.of.cervix	0.00791557	0.0887338	0.000844951	0.0290573	0	0	0.00357143	0.0597614
Multiple.gestation	0.00263852	0.0513665	0.00242924	0.04923	0	0	0.00357143	0.0597614
Multiple.myeloma	0	0	0.00200676	0.0447543	0.00169779	0.0412043	0	0
Multiple.sclerosis	0.0343008	0.182241	0.0078158	0.0880655	0.0135823	0.115848	0.0214286	0.145067
Muscle.weakness	0.0343008	0.182241	0.017744	0.132026	0.0305603	0.172269	0.0535714	0.225573
Muscle.tendon.sprain	0.00791557	0.0887338	0.00707647	0.083828	0.0169779	0.129298	0.0142857	0.118879
Muscular.calcification.and.ossification	0.00791557	0.0887338	0.00190114	0.0435629	0.00509338	0.0712464	0	0
Muscular.dystrophies	0	0	0.00095057	0.0308183	0.00169779	0.0412043	0	0
Muscular.wasting.and.disuse.atrophy	0.0237467	0.15246	0.00549218	0.0739094	0.00679117	0.0821981	0.00714286	0.0843638
Musculoskeletal.symptoms.referable.to.limbs	0.060686	0.239069	0.0273553	0.163125	0.0560272	0.23017	0.075	0.263863
Myalgia.and.myositis.unspecified	0.30343	0.460347	0.0818547	0.274158	0.164686	0.371212	0.278571	0.449099
Myasthenia.gravis	0.00263852	0.0513665	0.000633714	0.025167	0	0	0	0
Mycoses	0.00527704	0.0725471	0.00200676	0.0447543	0.00509338	0.0712464	0.00357143	0.0597614
Myeloid.leukemia	0.00527704	0.0725471	0.000211238	0.0145333	0	0	0	0
Myeloid.leukemia..acute	0.00527704	0.0725471	0.000211238	0.0145333	0	0	0	0
Myeloid.leukemia..chronic	0.00263852	0.0513665	0.000105619	0.0102771	0	0	0	0
Myeloproliferative.disease	0.00791557	0.0887338	0.00422476	0.0648641	0.00679117	0.0821981	0.0178571	0.132669
Myocardial.infarction	0.0474934	0.212973	0.0388678	0.19329	0.0611205	0.239755	0.0678571	0.251951
Myocarditis	0.00263852	0.0513665	0.000739332	0.0271821	0	0	0.00357143	0.0597614
Myoclonus	0.0158311	0.124987	0.00295733	0.0543037	0.00169779	0.0412043	0.0214286	0.145067
Myoneural.disorders	0	0	0.000739332	0.0271821	0	0	0	0
Myopathy	0.00791557	0.0887338	0.00401352	0.0632284	0.0101868	0.100499	0.00714286	0.0843638
Myopia	0.0422164	0.201348	0.0282003	0.165553	0.0475382	0.212968	0.0714286	0.258001
Myringitis	0	0	0.000844951	0.0290573	0.00169779	0.0412043	0.00357143	0.0597614
Nasal.polyps	0.0105541	0.102325	0.00665399	0.0813045	0.00848896	0.0918217	0.0107143	0.103138
Nausea.and.vomiting	0.580475	0.494134	0.216519	0.411894	0.388795	0.487891	0.592857	0.492182
Need.for.Hormone.replacement.therapy..postmenopausal.	0.0474934	0.212973	0.010245	0.100703	0.0186757	0.135492	0.0321429	0.176695
Neonatal.bradycardia.or.tachycardia	0	0	0	0	0	0	0	0
Neoplasm.of.uncertain.behavior	0.0580475	0.234142	0.019962	0.139877	0.0305603	0.172269	0.0357143	0.185909
Neoplasm.of.uncertain.behavior.of.breast	0	0	0.000633714	0.025167	0.00339559	0.0582221	0	0
Neoplasm.of.uncertain.behavior.of.male.genital.organs	0	0	0.00147866	0.038427	0	0	0	0
Neoplasm.of.uncertain.behavior.of.skin	0.0211082	0.143935	0.017744	0.132026	0.0288625	0.167562	0.0214286	0.145067
Neoplasm.of.unspecified.nature.of.digestive.system	0.00263852	0.0513665	0.00411914	0.0640516	0.00509338	0.0712464	0.00714286	0.0843638
Nephritis.and.nephropathy.in.diseases.classified.elsewhere	0.00263852	0.0513665	0.00232362	0.0481504	0.00169779	0.0412043	0	0
Nephritis.and.nephropathy.with.pathological.lesion	0.00527704	0.0725471	0.00285171	0.053328	0.00509338	0.0712464	0.0107143	0.103138
Nephrotic.syndrome.without.mention.of.glomerulonephritis	0	0	0.00190114	0.0435629	0.00339559	0.0582221	0.00357143	0.0597614
Nerve.plexus.lesions	0.0105541	0.102325	0.00454161	0.0672418	0.0152801	0.122769	0.0142857	0.118879
Nerve.root.and.plexus.disorders	0.00791557	0.0887338	0.0016899	0.0410758	0.00169779	0.0412043	0	0
Nerve.root.lesions	0.00791557	0.0887338	0.00190114	0.0435629	0	0	0	0
Nervous.system.congenital.anomalies	0.00263852	0.0513665	0.000422476	0.020551	0.00339559	0.0582221	0	0
Neural.tube.defects	0	0	0.000633714	0.025167	0.00339559	0.0582221	0	0
Neuralgia..neuritis..and.radiculitis.NOS	0.0422164	0.201348	0.0258766	0.158776	0.0543294	0.226859	0.0678571	0.251951
Neuroendocrine.tumors	0	0	0.000211238	0.0145333	0.00169779	0.0412043	0	0
Neurofibromatosis	0	0	0.000422476	0.020551	0.00169779	0.0412043	0.00357143	0.0597614
Neurological.disorders	0.0448549	0.207259	0.00897761	0.094329	0.0118846	0.108459	0.0178571	0.132669
Neutropenia	0.0343008	0.182241	0.00686523	0.0825761	0.0169779	0.129298	0.0392857	0.194622
Nevus..non.neoplastic	0.00791557	0.0887338	0.00327419	0.0571298	0.00169779	0.0412043	0	0
Nodular.lymphoma	0	0	0.00116181	0.0340673	0.00339559	0.0582221	0	0
Non.autoimmune.hemolytic.anemias	0.00263852	0.0513665	0.000105619	0.0102771	0	0	0	0
Non.healing.surgical.wound	0.0211082	0.143935	0.00654837	0.0806609	0.00848896	0.0918217	0.0142857	0.118879
Non.Hodgkins.lymphoma	0.00263852	0.0513665	0.00464723	0.0680156	0.00509338	0.0712464	0.00714286	0.0843638
Non.proliferative.glomerulonephritis	0.00527704	0.0725471	0.000528095	0.0229755	0	0	0.00357143	0.0597614
Nonallopathic.lesions.NEC	0.00527704	0.0725471	0.00327419	0.0571298	0.0101868	0.100499	0.0178571	0.132669
Noninfectious.disorders.of.lymphatic.channels	0.0131926	0.11425	0.00707647	0.083828	0.00679117	0.0821981	0.0214286	0.145067
Noninfectious.gastroenteritis	0.245383	0.430883	0.0919941	0.289033	0.152801	0.360102	0.307143	0.462135
Noninflammatory.disorders.of.cervix	0.0131926	0.11425	0.00285171	0.053328	0	0	0.0178571	0.132669
Noninflammatory.disorders.of.ovary..fallopian.tube..and.broad.ligament	0.0343008	0.182241	0.00580904	0.0759994	0.0118846	0.108459	0.0392857	0.194622
Noninflammatory.disorders.of.vagina	0.110818	0.314322	0.0120406	0.109073	0.0186757	0.135492	0.125	0.331311
Noninflammatory.disorders.of.vulva.and.perineum	0.0158311	0.124987	0.00137305	0.0370311	0.00169779	0.0412043	0.00714286	0.0843638
Noninflammatory.female.genital.disorders	0.060686	0.239069	0.00760456	0.0868765	0.0152801	0.122769	0.0571429	0.232531
Nonrheumatic.aortic.valve.disorders	0.0131926	0.11425	0.0137305	0.116376	0.0169779	0.129298	0.0142857	0.118879
Nonrheumatic.mitral.valve.disorders	0.0343008	0.182241	0.0196451	0.138785	0.0390492	0.193877	0.0392857	0.194622
Nonrheumatic.pulmonary.valve.disorders	0.00791557	0.0887338	0.00348542	0.0589376	0.0135823	0.115848	0.00357143	0.0597614
Nonrheumatic.tricuspid.valve.disorders	0.0105541	0.102325	0.00464723	0.0680156	0.0135823	0.115848	0.0142857	0.118879
Nonsenile.Cataract	0.00527704	0.0725471	0.00253485	0.0502861	0.00509338	0.0712464	0.00357143	0.0597614
Nonspecific.abnormal.findings.in.cerebrospinal.fluid	0	0	0.000528095	0.0229755	0.00169779	0.0412043	0.00357143	0.0597614
Nonspecific.abnormal.findings.in.stool.contents	0.0343008	0.182241	0.0113012	0.10571	0.0152801	0.122769	0.0392857	0.194622
Nonspecific.abnormal.findings.on.radiological.and.other.examination.of.biliary.tract	0.0131926	0.11425	0.0039079	0.0623942	0.00339559	0.0582221	0.00357143	0.0597614
Nonspecific.abnormal.findings.on.radiological.and.other.examination.of.musculoskeletal.system	0.060686	0.239069	0.0358048	0.185813	0.0543294	0.226859	0.05	0.218335
Nonspecific.abnormal.findings.on.radiological.and.other.examination.of.other.intrathoracic.organs..echocardiogram..etc.	0.0158311	0.124987	0.00866075	0.0926642	0.0118846	0.108459	0.0214286	0.145067
Nonspecific.abnormal.findings.on.radiological.and.other.examination.of.skull.and.head	0.0527704	0.22387	0.0160541	0.12569	0.0237691	0.152458	0.0392857	0.194622
Nonspecific.abnormal.results.of.function.study.of.brain.and.central.nervous.system	0.0211082	0.143935	0.00908323	0.0948771	0.0254669	0.157672	0.0357143	0.185909
Nonspecific.abnormal.results.of.other.endocrine.function.study	0.00263852	0.0513665	0.000739332	0.0271821	0	0	0.00357143	0.0597614
Nonspecific.chest.pain	0.469657	0.499738	0.231305	0.421689	0.387097	0.4875	0.589286	0.492844
Nonspecific.elevation.of.levels.of.transaminase.or.lactic.acid.dehydrogenase..LDH.	0.0897098	0.286143	0.0264047	0.160344	0.0543294	0.226859	0.0892857	0.285666
Nonspecific.findings.on.examination.of.blood	0.0422164	0.201348	0.0119349	0.108599	0.0152801	0.122769	0.0321429	0.176695
Nontoxic.multinodular.goiter	0.0105541	0.102325	0.00433038	0.0656664	0.00679117	0.0821981	0.0142857	0.118879
Nontoxic.nodular.goiter	0.0105541	0.102325	0.00137305	0.0370311	0.00509338	0.0712464	0.00357143	0.0597614
Nontoxic.uninodular.goiter	0.0316623	0.175331	0.00940008	0.0965024	0.0135823	0.115848	0.025	0.156404
Nontraumatic.compartment.syndrome	0.00527704	0.0725471	0.00095057	0.0308183	0.00169779	0.0412043	0.00357143	0.0597614
Normal.delivery	0.0448549	0.207259	0.0156316	0.124052	0.0152801	0.122769	0.0821429	0.275074
Nutritional.marasmus	0.00527704	0.0725471	0.00242924	0.04923	0.00509338	0.0712464	0.00357143	0.0597614
Nystagmus.and.other.irregular.eye.movements	0.0184697	0.13482	0.0039079	0.0623942	0.00509338	0.0712464	0.0178571	0.132669
Obesity	0.263852	0.441303	0.080376	0.271889	0.162988	0.369669	0.346429	0.476684
Obsessive.compulsive.disorders	0.155673	0.363024	0.0218631	0.146244	0.117148	0.32187	0.139286	0.346864
Obstetrical.birth.trauma	0.0897098	0.286143	0.0278834	0.164647	0.0441426	0.205586	0.117857	0.323016
Obstruction.of.bile.duct	0.00263852	0.0513665	0.00200676	0.0447543	0	0	0.00357143	0.0597614
Obstructive.chronic.bronchitis	0.0184697	0.13482	0.0208069	0.142745	0.0220713	0.14704	0.0357143	0.185909
Obstructive.genitourinary.defect	0.00263852	0.0513665	0.000528095	0.0229755	0	0	0.00357143	0.0597614
Obstructive.sleep.apnea	0.14248	0.350004	0.061259	0.239817	0.113752	0.31778	0.185714	0.389572
Occlusion.and.stenosis.of.precerebral.arteries	0.0184697	0.13482	0.0174271	0.130863	0.0186757	0.135492	0.0142857	0.118879
Occlusion.of.cerebral.arteries	0.0105541	0.102325	0.00327419	0.0571298	0.00509338	0.0712464	0.00357143	0.0597614
Occlusion.of.cerebral.arteries..with.cerebral.infarction	0	0	0.00190114	0.0435629	0	0	0.00357143	0.0597614
Oliguria.and.anuria	0.0105541	0.102325	0.00232362	0.0481504	0.00339559	0.0582221	0.00357143	0.0597614
Open.angle.glaucoma	0	0	0.00253485	0.0502861	0.00339559	0.0582221	0.00714286	0.0843638
Open.wound.of.ear	0.0211082	0.143935	0.012463	0.110946	0.0152801	0.122769	0.0107143	0.103138
Open.wound.of.finger.s.	0.234828	0.424452	0.132235	0.338764	0.159593	0.366539	0.175	0.380647
Open.wound.of.foot.except.toe.s..alone	0.060686	0.239069	0.021335	0.144506	0.0305603	0.172269	0.0607143	0.239233
Open.wound.of.genital.organs	0.00527704	0.0725471	0.00253485	0.0502861	0.00509338	0.0712464	0.00357143	0.0597614
Open.wound.of.hand.except.finger.s.	0.116095	0.320762	0.0655894	0.247576	0.10017	0.300481	0.103571	0.305249
Open.wound.of.lip.and.mouth	0.0395778	0.195223	0.0366498	0.18791	0.0322581	0.176835	0.0321429	0.176695
Open.wound.of.neck	0.0448549	0.207259	0.00855513	0.0921023	0.0305603	0.172269	0.0428571	0.202898
Open.wound.of.nose.and.sinus	0.0290237	0.168095	0.0105619	0.102232	0.0271647	0.162701	0.0285714	0.166897
Open.wound.of.toe.s.	0.0158311	0.124987	0.0119349	0.108599	0.0254669	0.157672	0.0357143	0.185909
Open.wound.or.laceration.of.eye.or.eyelid	0.0290237	0.168095	0.014681	0.120279	0.0254669	0.157672	0.0214286	0.145067
Open.wounds.of.extremities	0.424802	0.494966	0.138361	0.345297	0.252971	0.435084	0.332143	0.471825
Open.wounds.of.head..neck..and.trunk	0.113456	0.317569	0.0306295	0.172321	0.0526316	0.223487	0.0928571	0.290752
Opiates.and.related.narcotics.causing.adverse.effects.in.therapeutic.use	0.279683	0.449437	0.0683354	0.252334	0.195246	0.396727	0.217857	0.413529
Optic.atrophy	0	0	0.00147866	0.038427	0.00339559	0.0582221	0	0
Optic.neuritis.neuropathy	0.00791557	0.0887338	0.00285171	0.053328	0.00509338	0.0712464	0.00714286	0.0843638
Oral.aphthae	0.0237467	0.15246	0.00327419	0.0571298	0.00848896	0.0918217	0.0178571	0.132669
Orchitis.and.epididymitis	0.0105541	0.102325	0.0202788	0.14096	0.0288625	0.167562	0.0107143	0.103138
Organic.or.persistent.insomnia	0.0422164	0.201348	0.00908323	0.0948771	0.0186757	0.135492	0.025	0.156404
Orthopnea	0.00263852	0.0513665	0.00137305	0.0370311	0	0	0.00357143	0.0597614
Orthostatic.hypotension	0.055409	0.229079	0.0139417	0.117255	0.0373514	0.189783	0.0357143	0.185909
Osteitis.deformans..Paget.s.disease.of.bone.	0	0	0.000105619	0.0102771	0	0	0	0
Osteitis.deformans.and.osteopathies.associated.with.other.disorders.classified.elsewhere	0.00263852	0.0513665	0.00126743	0.0355803	0.00509338	0.0712464	0.00714286	0.0843638
Osteoarthritis..localized	0.0738786	0.261919	0.0516477	0.221326	0.0797963	0.271208	0.0785714	0.26955
Osteoarthrosis	0.00263852	0.0513665	0.00116181	0.0340673	0.00169779	0.0412043	0.00357143	0.0597614
Osteoarthrosis.involving.more.than.one.site..but.not.specified.as.generalized	0.00527704	0.0725471	0.00327419	0.0571298	0.00509338	0.0712464	0.00357143	0.0597614
Osteoarthrosis.NOS	0.163588	0.370391	0.0878749	0.283128	0.140917	0.348231	0.171429	0.377558
Osteoarthrosis..generalized	0.0131926	0.11425	0.00570342	0.0753093	0.0101868	0.100499	0.00714286	0.0843638
Osteoarthrosis..localized..primary	0.0633245	0.243868	0.0408745	0.19801	0.0611205	0.239755	0.110714	0.31434
Osteoarthrosis..localized..secondary	0.00791557	0.0887338	0.0039079	0.0623942	0.00509338	0.0712464	0.00714286	0.0843638
Osteochondritis.dissecans	0.00263852	0.0513665	0.00105619	0.0324836	0.00339559	0.0582221	0	0
Osteochondropathies	0	0	0.00179552	0.0423378	0	0	0	0
Osteomyelitis..periostitis..and.other.infections.involving.bone	0	0	0.00126743	0.0355803	0	0	0.00357143	0.0597614
Osteopenia.or.other.disorder.of.bone.and.cartilage	0.0897098	0.286143	0.0383397	0.192025	0.0662139	0.248867	0.0714286	0.258001
Osteoporosis.NOS	0.0738786	0.261919	0.017744	0.132026	0.0339559	0.18127	0.025	0.156404
Otalgia	0.0897098	0.286143	0.0238699	0.152652	0.0611205	0.239755	0.0928571	0.290752
Other	0.817942	0.386402	0.537283	0.498634	0.640068	0.480388	0.8	0.400716
Other.abnormal.blood.chemistry	0.174142	0.379733	0.0622095	0.241549	0.11545	0.319836	0.178571	0.383679
Other.abnormal.glucose	0.166227	0.372776	0.0485847	0.21501	0.0916808	0.28882	0.167857	0.374409
Other.abnormality.of.urination	0.0316623	0.175331	0.0174271	0.130863	0.0373514	0.189783	0.0428571	0.202898
Other.acquired.deformities.of.limbs	0.0105541	0.102325	0.00264047	0.0513204	0.00679117	0.0821981	0.00714286	0.0843638
Other.acquired.musculoskeletal.deformity	0.0211082	0.143935	0.0122518	0.110013	0.0237691	0.152458	0.0321429	0.176695
Other.acute.and.subacute.forms.of.ischemic.heart.disease	0.00791557	0.0887338	0.002218	0.0470458	0.00169779	0.0412043	0.00714286	0.0843638
Other.allied.disorders.of.spine	0.0158311	0.124987	0.00971694	0.0980996	0.0135823	0.115848	0.0142857	0.118879
Other.alveolar.and.parietoalveolar.pneumonopathy	0.00263852	0.0513665	0.00126743	0.0355803	0.00169779	0.0412043	0.00714286	0.0843638
Other.and.nonspecific.abnormal.cytological..histological.and.immunological.findings	0.00527704	0.0725471	0.000211238	0.0145333	0	0	0.00357143	0.0597614
Other.and.unspecified.coagulation.defects	0.0263852	0.16049	0.0123574	0.110481	0.0186757	0.135492	0.0321429	0.176695
Other.and.unspecified.complications.of.birth..puerperium.affecting.management.of.mother	0.0211082	0.143935	0.00506971	0.0710249	0.00679117	0.0821981	0.0428571	0.202898
Other.and.unspecified.congenital.anomalies	0.0131926	0.11425	0.00200676	0.0447543	0.00509338	0.0712464	0.00714286	0.0843638
Other.and.unspecified.disc.disorder	0.0923483	0.2899	0.0456274	0.208687	0.0916808	0.28882	0.0607143	0.239233
Other.and.unspecified.disorders.of.the.nervous.system	0.121372	0.326991	0.0238699	0.152652	0.0713073	0.257556	0.0928571	0.290752
Other.anemias	0.245383	0.430883	0.0948458	0.293017	0.191851	0.394091	0.221429	0.415952
Other.aneurysm	0	0	0.00158428	0.0397736	0	0	0.00714286	0.0843638
Other.arthropathies	0.00791557	0.0887338	0.00126743	0.0355803	0.00169779	0.0412043	0.0107143	0.103138
Other.benign.neoplasm.of.connective.and.other.soft.tissue	0.00791557	0.0887338	0.00369666	0.0606909	0.0118846	0.108459	0.0178571	0.132669
Other.benign.neoplasm.of.uterus	0.00263852	0.0513665	0.000739332	0.0271821	0	0	0	0
Other.cardiac.conduction.disorders	0.0474934	0.212973	0.00591466	0.0766831	0.0203735	0.141394	0.0285714	0.166897
Other.cardiomyopathy	0.00263852	0.0513665	0.00116181	0.0340673	0.00339559	0.0582221	0	0
Other.cells.and.casts.in.urine	0.0131926	0.11425	0.00369666	0.0606909	0.00848896	0.0918217	0.0142857	0.118879
Other.cerebral.degenerations	0.00263852	0.0513665	0.00137305	0.0370311	0.00169779	0.0412043	0.0107143	0.103138
Other.chronic.ischemic.heart.disease..unspecified	0.0105541	0.102325	0.0118293	0.108123	0.0101868	0.100499	0.0214286	0.145067
Other.chronic.nonalcoholic.liver.disease	0.0844327	0.278403	0.0336924	0.180446	0.0509338	0.220049	0.107143	0.309849
Other.CNS.infection.and.poliomyelitis	0.0211082	0.143935	0.00686523	0.0825761	0.0186757	0.135492	0.0214286	0.145067
Other.complications.of.pregnancy.NEC	0.0844327	0.278403	0.0154204	0.123224	0.0237691	0.152458	0.132143	0.339252
Other.complications.of.the.puerperium.NEC	0.0501319	0.218506	0.00454161	0.0672418	0.0135823	0.115848	0.025	0.156404
Other.conditions.of.brain	0.0448549	0.207259	0.00887199	0.0937774	0.0152801	0.122769	0.0214286	0.145067
Other.conditions.of.brain..NOS	0.0870712	0.282312	0.0251373	0.15655	0.057725	0.233421	0.0607143	0.239233
Other.conditions.or.status.of.the.mother.complicating.pregnancy..childbirth..or.the.puerperium	0.147757	0.355328	0.023553	0.15166	0.0458404	0.209317	0.175	0.380647
Other.congenital.anomalies.of.lower.limb..including.pelvic.girdle	0.00527704	0.0725471	0.00116181	0.0340673	0.00169779	0.0412043	0.00357143	0.0597614
Other.congenital.musculoskeletal.anomalies	0.00527704	0.0725471	0.00095057	0.0308183	0.00169779	0.0412043	0	0
Other.deficiencies.of.circulating.enzymes	0	0	0.000211238	0.0145333	0	0	0.00357143	0.0597614
Other.deficiency.anemia	0	0	0.000105619	0.0102771	0	0	0	0
Other.degenerative.diseases.of.the.basal.ganglia	0	0	0.000633714	0.025167	0	0	0	0
Other.demyelinating.diseases.of.central.nervous.system	0.00527704	0.0725471	0.0016899	0.0410758	0.00339559	0.0582221	0.00714286	0.0843638
Other.derangement.of.joint	0.0633245	0.243868	0.0330587	0.178799	0.057725	0.233421	0.114286	0.318728
Other.diseases.of.blood.and.blood.forming.organs	0.0316623	0.175331	0.00940008	0.0965024	0.0169779	0.129298	0.0142857	0.118879
Other.diseases.of.lung	0.0791557	0.270338	0.0385509	0.192532	0.0509338	0.220049	0.0821429	0.275074
Other.diseases.of.respiratory.system..NEC	0.0501319	0.218506	0.0129911	0.113242	0.0169779	0.129298	0.075	0.263863
Other.diseases.of.respiratory.system..not.elsewhere.classified	0.0131926	0.11425	0.00433038	0.0656664	0.00848896	0.0918217	0.025	0.156404
Other.diseases.of.the.teeth.and.supporting.structures	0.139842	0.347281	0.0359104	0.186077	0.0797963	0.271208	0.139286	0.346864
Other.disorders.of.arteries.and.arterioles	0.0131926	0.11425	0.0061259	0.0780321	0.00679117	0.0821981	0.0107143	0.103138
Other.disorders.of.biliary.tract	0.0369393	0.188862	0.00792142	0.0886538	0.0135823	0.115848	0.0142857	0.118879
Other.disorders.of.bladder	0.0316623	0.175331	0.0126743	0.11187	0.0152801	0.122769	0.0357143	0.185909
Other.disorders.of.bone.and.cartilage	0.055409	0.229079	0.0283059	0.165854	0.040747	0.197872	0.0892857	0.285666
Other.disorders.of.carbohydrate.transport.and.metabolism	0	0	0.000633714	0.025167	0.00169779	0.0412043	0	0
Other.disorders.of.cervical.region	0.0158311	0.124987	0.00485847	0.0695369	0.0152801	0.122769	0.0214286	0.145067
Other.disorders.of.circulatory.system	0	0	0.000633714	0.025167	0	0	0.0142857	0.118879
Other.disorders.of.ear	0.00527704	0.0725471	0.00316857	0.0562038	0.00169779	0.0412043	0.0107143	0.103138
Other.disorders.of.eye	0.0131926	0.11425	0.00443599	0.0664589	0.00339559	0.0582221	0.025	0.156404
Other.disorders.of.eyelids	0.00527704	0.0725471	0.00359104	0.0598208	0.00848896	0.0918217	0.00714286	0.0843638
Other.disorders.of.gallbladder	0.0633245	0.243868	0.015526	0.123639	0.0271647	0.162701	0.05	0.218335
Other.disorders.of.intestine	0.0448549	0.207259	0.0231305	0.150326	0.0441426	0.205586	0.0642857	0.2457
Other.disorders.of.lipoid.metabolism	0.00527704	0.0725471	0.00147866	0.038427	0.00169779	0.0412043	0	0
Other.disorders.of.liver	0.0686016	0.25311	0.0234474	0.151328	0.040747	0.197872	0.0571429	0.232531
Other.disorders.of.male.genital.organs	0.0263852	0.16049	0.0331643	0.179075	0.0509338	0.220049	0.0285714	0.166897
Other.disorders.of.metabolism	0.0369393	0.188862	0.0083439	0.0909678	0.0152801	0.122769	0.0392857	0.194622
Other.disorders.of.middle.ear.and.mastoid	0.00527704	0.0725471	0.0016899	0.0410758	0.00169779	0.0412043	0	0
Other.disorders.of.neurohypophysis	0.0131926	0.11425	0.00337981	0.0580408	0.00509338	0.0712464	0.0142857	0.118879
Other.disorders.of.pancreatic.internal.secretion	0.00527704	0.0725471	0.00137305	0.0370311	0.00169779	0.0412043	0	0
Other.disorders.of.peritoneum	0.0131926	0.11425	0.00380228	0.0615486	0.00679117	0.0821981	0.00714286	0.0843638
Other.disorders.of.prostate	0.00263852	0.0513665	0.00718209	0.0844468	0.00848896	0.0918217	0	0
Other.disorders.of.soft.tissues	0.0422164	0.201348	0.019962	0.139877	0.0339559	0.18127	0.0642857	0.2457
Other.disorders.of.stomach.and.duodenum	0.0844327	0.278403	0.0262991	0.160032	0.0424448	0.201773	0.0928571	0.290752
Other.disorders.of.synovium..tendon..and.bursa	0.0237467	0.15246	0.0114068	0.106198	0.0220713	0.14704	0.0321429	0.176695
Other.disorders.of.testis	0.00791557	0.0887338	0.00137305	0.0370311	0.00339559	0.0582221	0.00357143	0.0597614
Other.disorders.of.the.breast.associated.with.childbirth.and.disorders.of.lactation	0.00791557	0.0887338	0.000844951	0.0290573	0.00509338	0.0712464	0	0
Other.disorders.of.the.kidney.and.ureters	0.100264	0.300749	0.0474229	0.212553	0.0696095	0.254704	0.139286	0.346864
Other.disorders.of.thyroid	0.0791557	0.270338	0.0167934	0.128503	0.0373514	0.189783	0.0785714	0.26955
Other.disorders.of.tympanic.membrane	0.00263852	0.0513665	0.000844951	0.0290573	0	0	0.00357143	0.0597614
Other.disorders.of.urethra.and.urinary.tract	0.00527704	0.0725471	0.00337981	0.0580408	0.00339559	0.0582221	0.0321429	0.176695
Other.dyschromia	0.0158311	0.124987	0.0101394	0.100188	0.0135823	0.115848	0.0214286	0.145067
Other.dyspnea	0.263852	0.441303	0.0991762	0.298914	0.168081	0.374256	0.317857	0.466477
Other.endocrine.disorders	0.0343008	0.182241	0.00908323	0.0948771	0.0220713	0.14704	0.0285714	0.166897
Other.forms.of.chronic.heart.disease	0.0316623	0.175331	0.0141529	0.118127	0.0322581	0.176835	0.0321429	0.176695
Other.headache.syndromes	0.580475	0.494134	0.201204	0.400921	0.36163	0.480881	0.571429	0.495758
Other.heart.block	0.00263852	0.0513665	0.000844951	0.0290573	0	0	0.00714286	0.0843638
Other.hemoglobinopathies	0	0	0.00190114	0.0435629	0	0	0.00714286	0.0843638
Other.hereditary.hemolytic.anemias	0	0	0.000422476	0.020551	0.00169779	0.0412043	0.00357143	0.0597614
Other.high.risk.pregnancy	0.0211082	0.143935	0.00496409	0.0702849	0.00679117	0.0821981	0.0428571	0.202898
Other.hypertensive.complications	0.0105541	0.102325	0.00908323	0.0948771	0.0237691	0.152458	0.0285714	0.166897
Other.hypertrophic.and.atrophic.conditions.of.skin	0.0290237	0.168095	0.0109844	0.104235	0.0288625	0.167562	0.0285714	0.166897
Other.hypertrophic.cardiomyopathy	0.00263852	0.0513665	0.000528095	0.0229755	0	0	0	0
Other.ill.defined.and.unknown.causes.of.morbidity.and.mortality	0.124011	0.330029	0.0170046	0.129295	0.0543294	0.226859	0.0785714	0.26955
Other.immunological.findings	0.00791557	0.0887338	0.00316857	0.0562038	0.00679117	0.0821981	0.0392857	0.194622
Other.infectious.and.parasitic.diseases	0.0580475	0.234142	0.019962	0.139877	0.0611205	0.239755	0.1	0.300537
Other.inflammatory.disorders.of.male.genital.organs	0.00263852	0.0513665	0.00369666	0.0606909	0.00679117	0.0821981	0.0107143	0.103138
Other.inflammatory.spondylopathies	0.0131926	0.11425	0.00475285	0.0687805	0.0135823	0.115848	0.0178571	0.132669
Other.intestinal.obstruction	0.060686	0.239069	0.0162653	0.126501	0.0254669	0.157672	0.0428571	0.202898
Other.local.infections.of.skin.and.subcutaneous.tissue	0.0844327	0.278403	0.0239755	0.152981	0.0713073	0.257556	0.0607143	0.239233
Other.mental.disorder	0.519789	0.500269	0.112801	0.316366	0.275042	0.446915	0.464286	0.499616
Other.non.epithelial.cancer.of.skin	0.0131926	0.11425	0.0251373	0.15655	0.0135823	0.115848	0.0142857	0.118879
Other.nondiabetic.retinopathy	0	0	0.000739332	0.0271821	0	0	0	0
Other.nonmalignant.breast.conditions	0	0	0.000633714	0.025167	0.00169779	0.0412043	0	0
Other.nonspecific.findings.on.examination.of.urine	0.0712401	0.257566	0.0160541	0.12569	0.0339559	0.18127	0.0642857	0.2457
Other.nutritional.deficiency	0.0369393	0.188862	0.00464723	0.0680156	0.00509338	0.0712464	0.025	0.156404
Other.open.wound.of.head.and.face	0.216359	0.412306	0.136037	0.342846	0.166384	0.372741	0.203571	0.403375
Other.paralytic.syndromes	0.0316623	0.175331	0.00961132	0.0975702	0.0203735	0.141394	0.0178571	0.132669
Other.perinatal.conditions.of.fetus.or.newborn	0.0263852	0.16049	0.00359104	0.0598208	0	0	0.0392857	0.194622
Other.peripheral.nerve.disorders	0.174142	0.379733	0.0841783	0.27767	0.16129	0.368111	0.15	0.357711
Other.persistent.mental.disorders.due.to.conditions.classified.elsewhere	0.0474934	0.212973	0.0145754	0.119852	0.0509338	0.220049	0.0464286	0.210788
Other.pulmonary.inflamation.or.edema	0.0263852	0.16049	0.00496409	0.0702849	0.00169779	0.0412043	0.0107143	0.103138
Other.retinal.disorders	0	0	0.00116181	0.0340673	0	0	0.00357143	0.0597614
Other.signs.and.symptoms.in.breast	0.0369393	0.188862	0.00433038	0.0656664	0.0118846	0.108459	0.0214286	0.145067
Other.signs.and.symptoms.involving.emotional.state	0.176781	0.381988	0.027989	0.16495	0.0848896	0.278954	0.171429	0.377558
Other.specified.benign.mammary.dysplasias	0.00527704	0.0725471	0.00105619	0.0324836	0.00509338	0.0712464	0.0142857	0.118879
Other.specified.cardiac.dysrhythmias	0.234828	0.424452	0.0703422	0.255736	0.162988	0.369669	0.239286	0.427411
Other.specified.congenital.anomalies.of.kidney	0	0	0.00179552	0.0423378	0.00339559	0.0582221	0.00357143	0.0597614
Other.specified.congenital.anomalies.of.nervous.system	0.00791557	0.0887338	0.00179552	0.0423378	0.00339559	0.0582221	0.00357143	0.0597614
Other.specified.diffuse.diseases.of.connective.tissue	0.00263852	0.0513665	0.000211238	0.0145333	0	0	0.00714286	0.0843638
Other.specified.diseases.of.hair.and.hair.follicles	0.0395778	0.195223	0.0143642	0.118993	0.0356537	0.185583	0.0357143	0.185909
Other.specified.diseases.of.sebaceous.glands	0.0158311	0.124987	0.00411914	0.0640516	0.00509338	0.0712464	0.0178571	0.132669
Other.specified.diseases.of.the.salivary.glands	0.00527704	0.0725471	0.000633714	0.025167	0.00169779	0.0412043	0	0
Other.specified.disorders.involving.the.immune.mechanism	0	0	0.000422476	0.020551	0.00169779	0.0412043	0	0
Other.specified.disorders.of.breast	0.0211082	0.143935	0.0121462	0.109544	0.0271647	0.162701	0.0428571	0.202898
Other.specified.disorders.of.plasma.protein.metabolism	0.0211082	0.143935	0.00496409	0.0702849	0.0135823	0.115848	0.025	0.156404
Other.specified.erythematous.conditions	0.0158311	0.124987	0.00242924	0.04923	0.00848896	0.0918217	0.0107143	0.103138
Other.specified.gastritis	0.102902	0.304233	0.0336924	0.180446	0.0645161	0.245879	0.075	0.263863
Other.specified.osteoporosis	0.00527704	0.0725471	0.00411914	0.0640516	0.00509338	0.0712464	0.00714286	0.0843638
Other.specified.peripheral.vascular.diseases	0	0	0.00147866	0.038427	0.00339559	0.0582221	0	0
Other.sprains.and.strains	0.118734	0.323902	0.0360161	0.18634	0.0628183	0.242842	0.139286	0.346864
Other.symptoms	0.155673	0.363024	0.051542	0.221112	0.123939	0.329792	0.146429	0.354168
Other.symptoms.involving.abdomen.and.pelvis	0.0316623	0.175331	0.0126743	0.11187	0.0220713	0.14704	0.025	0.156404
Other.symptoms.involving.urinary.system	0.0395778	0.195223	0.0105619	0.102232	0.0254669	0.157672	0.0535714	0.225573
Other.symptoms.referable.to.back	0.0501319	0.218506	0.0233418	0.150995	0.0373514	0.189783	0.0464286	0.210788
Other.symptoms.disorders.or.the.urinary.system	0.055409	0.229079	0.0181665	0.13356	0.0305603	0.172269	0.0821429	0.275074
Other.tests	0.522427	0.500157	0.248627	0.43224	0.349745	0.477295	0.585714	0.49348
Other.unspecified.back.disorders	0.0211082	0.143935	0.0109844	0.104235	0.0135823	0.115848	0.0214286	0.145067
Other.upper.respiratory.disease	0.171504	0.377447	0.0717153	0.258029	0.142615	0.349977	0.217857	0.413529
Other.venous.embolism.and.thrombosis	0.0791557	0.270338	0.0365441	0.18765	0.0679117	0.251808	0.110714	0.31434
Other.vitamin.B12.deficiency.anemia	0.00791557	0.0887338	0.00232362	0.0481504	0.00169779	0.0412043	0.0107143	0.103138
Otitis.externa	0.0844327	0.278403	0.0253485	0.15719	0.049236	0.216544	0.0607143	0.239233
Otitis.media	0.0290237	0.168095	0.0140473	0.117692	0.0288625	0.167562	0.0428571	0.202898
Otorrhea	0.0105541	0.102325	0.00253485	0.0502861	0	0	0.00714286	0.0843638
Otosclerosis	0	0	0.000739332	0.0271821	0.00169779	0.0412043	0	0
Ovarian.cyst	0.197889	0.398935	0.0286227	0.166753	0.0458404	0.209317	0.167857	0.374409
Ovarian.dysfunction	0.00263852	0.0513665	0.00105619	0.0324836	0.00169779	0.0412043	0	0
Overweight..obesity.and.other.hyperalimentation	0.129288	0.335961	0.0271441	0.162512	0.0831919	0.276407	0.114286	0.318728
Pain.and.other.symptoms.associated.with.female.genital.organs	0.25066	0.433966	0.0396071	0.195045	0.0696095	0.254704	0.214286	0.411061
Pain.in.joint	0.511873	0.50052	0.272708	0.445375	0.395586	0.489392	0.560714	0.497189
Pain.in.limb	0.443272	0.497428	0.197296	0.397979	0.344652	0.475659	0.482143	0.500576
Pain..swelling.or.discharge.of.eye	0.0474934	0.212973	0.0178496	0.132412	0.0373514	0.189783	0.0571429	0.232531
Painful.respiration	0.187335	0.390696	0.0551331	0.228252	0.0967742	0.295901	0.189286	0.392437
Pallor.and.flushing	0.0184697	0.13482	0.00454161	0.0672418	0.00169779	0.0412043	0.025	0.156404
Palpitations	0.126649	0.333019	0.0409801	0.198255	0.0780985	0.268555	0.132143	0.339252
Pancreatic.cancer	0.00263852	0.0513665	0.000739332	0.0271821	0	0	0	0
Pancytopenia	0.0131926	0.11425	0.00433038	0.0656664	0.00339559	0.0582221	0.0214286	0.145067
Panniculitis	0.0105541	0.102325	0.00147866	0.038427	0.00679117	0.0821981	0.0107143	0.103138
Papanicolaou.smear.of.cervix.or.vagina.with.atypical.squamous.cells	0.0211082	0.143935	0.00433038	0.0656664	0.0135823	0.115848	0.0285714	0.166897
Paralysis.spasm.of.vocal.cords.or.larynx	0.0184697	0.13482	0.00316857	0.0562038	0.00679117	0.0821981	0.0107143	0.103138
Paralytic.ileus	0.0844327	0.278403	0.0214406	0.144856	0.0424448	0.201773	0.0428571	0.202898
Paralytic.strabismus	0.00263852	0.0513665	0.00190114	0.0435629	0.00169779	0.0412043	0	0
Paranoid.disorders	0.137203	0.344517	0.0276722	0.16404	0.112054	0.315701	0.117857	0.323016
Paraproteinemia	0	0	0.00242924	0.04923	0.00509338	0.0712464	0.00714286	0.0843638
Parasomnia	0.0474934	0.212973	0.00771018	0.0874731	0.0288625	0.167562	0.0678571	0.251951
Parkinson.s.disease	0.00527704	0.0725471	0.00496409	0.0702849	0.00848896	0.0918217	0.0142857	0.118879
Paroxysmal.supraventricular.tachycardia	0.0290237	0.168095	0.00971694	0.0980996	0.0169779	0.129298	0.025	0.156404
Paroxysmal.tachycardia..unspecified	0.0105541	0.102325	0.00137305	0.0370311	0.00339559	0.0582221	0.00357143	0.0597614
Paroxysmal.ventricular.tachycardia	0.0105541	0.102325	0.00929447	0.0959638	0.0101868	0.100499	0.0178571	0.132669
Partial.epilepsy	0.0158311	0.124987	0.00485847	0.0695369	0.0101868	0.100499	0.0178571	0.132669
Pathologic.fracture	0.00527704	0.0725471	0.00369666	0.0606909	0.00848896	0.0918217	0.00714286	0.0843638
Pathologic.fracture.of.femur	0.00263852	0.0513665	0.000739332	0.0271821	0.00169779	0.0412043	0.00357143	0.0597614
Pathologic.fracture.of.vertebrae	0.00527704	0.0725471	0.00866075	0.0926642	0.0118846	0.108459	0.00357143	0.0597614
Pathological..developmental.or.recurrent.dislocation	0.0290237	0.168095	0.0157372	0.124464	0.0254669	0.157672	0.0392857	0.194622
Pectus.and.other.congenital.anomalies.of.ribs.sternum	0	0	0.000105619	0.0102771	0	0	0	0
Pectus.carinatum	0.00263852	0.0513665	0.000211238	0.0145333	0	0	0	0
Pectus.excavatum	0.00527704	0.0725471	0.000316857	0.0177986	0	0	0.00357143	0.0597614
Pediculosis.and.phthirus.infestation	0	0	0.000528095	0.0229755	0.00169779	0.0412043	0.00357143	0.0597614
Pelvic.inflammatory.disease..PID.	0	0	0.000739332	0.0271821	0	0	0	0
Pelvic.inflammatory.disease..NOS	0.0422164	0.201348	0.00306295	0.055262	0.00339559	0.0582221	0.0357143	0.185909
Pelvic.peritoneal.adhesions..female..postoperative...postinfection.	0.0448549	0.207259	0.0118293	0.108123	0.0254669	0.157672	0.0428571	0.202898
Pemphigus.and.pemphigoid	0.00263852	0.0513665	0.000528095	0.0229755	0.00169779	0.0412043	0	0
Peptic.ulcer..site.unspecified	0.155673	0.363024	0.044888	0.207069	0.0865874	0.281469	0.0964286	0.295707
Perforation.of.tympanic.membrane	0.0211082	0.143935	0.00433038	0.0656664	0.00679117	0.0821981	0.0107143	0.103138
Periapical.abscess	0.060686	0.239069	0.025771	0.15846	0.049236	0.216544	0.0785714	0.26955
Pericarditis	0.0158311	0.124987	0.00675961	0.0819428	0.00339559	0.0582221	0.0214286	0.145067
Perinatal.jaundice	0.00791557	0.0887338	0.00454161	0.0672418	0.00169779	0.0412043	0.00714286	0.0843638
Peripheral.angiopathy.in.diseases.classified.elsewhere	0	0	0.0016899	0.0410758	0.00339559	0.0582221	0.00357143	0.0597614
Peripheral.autonomic.neuropathy	0.00263852	0.0513665	0.00190114	0.0435629	0.00339559	0.0582221	0.00357143	0.0597614
Peripheral.enthesopathies.and.allied.syndromes	0.0897098	0.286143	0.0643219	0.245338	0.103565	0.304955	0.110714	0.31434
Peripheral.or.central.vertigo	0.0184697	0.13482	0.00844951	0.0915369	0.00848896	0.0918217	0.0321429	0.176695
Peripheral.retinal.degenerations	0	0	0.000739332	0.0271821	0.00339559	0.0582221	0.00357143	0.0597614
Peripheral.vascular.disease..unspecified	0.0184697	0.13482	0.0149979	0.12155	0.0169779	0.129298	0.00714286	0.0843638
Peritoneal.adhesions..postoperative...postinfection.	0.0448549	0.207259	0.0116181	0.107165	0.0186757	0.135492	0.05	0.218335
Peritoneal.or.intestinal.adhesions	0.0105541	0.102325	0.00496409	0.0702849	0.00509338	0.0712464	0.00714286	0.0843638
Peritonitis.and.retroperitoneal.infections	0.0211082	0.143935	0.00908323	0.0948771	0.0254669	0.157672	0.00714286	0.0843638
Pernicious.anemia	0.0105541	0.102325	0.00264047	0.0513204	0.00509338	0.0712464	0.00357143	0.0597614
Persistent.vomiting	0.0237467	0.15246	0.00686523	0.0825761	0.0220713	0.14704	0.0428571	0.202898
Personal.history.of.allergy.to.medicinal.agents	0.182058	0.386402	0.0238699	0.152652	0.0747029	0.263135	0.164286	0.371198
Personal.history.of.diseases.of.blood.and.blood.forming.organs	0.0263852	0.16049	0.00285171	0.053328	0.00679117	0.0821981	0.0107143	0.103138
Personal.history.of.diseases.of.digestive.system	0.0659631	0.248546	0.0224968	0.148301	0.0458404	0.209317	0.0678571	0.251951
Personality.disorders	0.440633	0.497119	0.0455218	0.208457	0.791171	0.406817	0.346429	0.476684
Pervasive.developmental.disorders	0.0501319	0.218506	0.00749894	0.0862757	0.0186757	0.135492	0.0392857	0.194622
Peyronie.s.disease	0	0	0.00095057	0.0308183	0.00169779	0.0412043	0	0
Phlebitis.and.thrombophlebitis	0.0395778	0.195223	0.00992818	0.0991496	0.0237691	0.152458	0.0464286	0.210788
Phlebitis.and.thrombophlebitis.of.intracranial.venous.sinuses	0	0	0.000633714	0.025167	0.00339559	0.0582221	0.00357143	0.0597614
Phlebitis.and.thrombophlebitis.of.lower.extremities	0.0158311	0.124987	0.00591466	0.0766831	0.00169779	0.0412043	0.0178571	0.132669
Phobia	0.0105541	0.102325	0.00232362	0.0481504	0.00339559	0.0582221	0.0142857	0.118879
Pigmentary.iris.degeneration	0	0	0.000211238	0.0145333	0	0	0.00357143	0.0597614
Pilonidal.cyst	0.0131926	0.11425	0.00285171	0.053328	0.00509338	0.0712464	0.00357143	0.0597614
Pituitary.dwarfism	0	0	0.000844951	0.0290573	0	0	0	0
Pituitary.hyperfunction	0.0263852	0.16049	0.002218	0.0470458	0.00339559	0.0582221	0.0107143	0.103138
Pituitary.hypofunction	0.00791557	0.0887338	0.00274609	0.0523339	0.00339559	0.0582221	0.00357143	0.0597614
Pityriasis	0	0	0.000844951	0.0290573	0	0	0	0
Placenta.previa.and.abruptio.placenta	0.0316623	0.175331	0.00528095	0.0724818	0.0101868	0.100499	0.0178571	0.132669
Pleurisy..pleural.effusion	0.116095	0.320762	0.0511196	0.220253	0.0882852	0.28395	0.125	0.331311
Plica.syndrome	0.00791557	0.0887338	0.00792142	0.0886538	0.0101868	0.100499	0.0178571	0.132669
Pneumococcal.pneumonia	0.0184697	0.13482	0.00887199	0.0937774	0.0135823	0.115848	0.0142857	0.118879
Pneumoconiosis	0	0	0.00179552	0.0423378	0.00169779	0.0412043	0	0
Pneumonia	0.253298	0.435475	0.10076	0.301027	0.169779	0.375758	0.214286	0.411061
Pneumonia.due.to.fungus..mycoses.	0.00263852	0.0513665	0.00137305	0.0370311	0	0	0.00714286	0.0843638
Pneumonitis.due.to.inhalation.of.food.or.vomitus	0.16095	0.36797	0.0386565	0.192785	0.11545	0.319836	0.0857143	0.280443
Poisoning.by.agents.primarily.acting.on.the.smooth.and.skeletal.muscles.and.respiratory.system	0.105541	0.307655	0.0117237	0.107645	0.0441426	0.205586	0.0607143	0.239233
Poisoning.by.agents.primarily.affecting.blood.constituents	0.0131926	0.11425	0.00095057	0.0308183	0	0	0.00357143	0.0597614
Poisoning.by.agents.primarily.affecting.skin...mucous.membrane..ophthalmological..otorhinolaryngological....dental.drugs	0.0131926	0.11425	0.00295733	0.0543037	0.00339559	0.0582221	0.0107143	0.103138
Poisoning.by.agents.primarily.affecting.the.cardiovascular.system	0.0263852	0.16049	0.00570342	0.0753093	0.0237691	0.152458	0.0107143	0.103138
Poisoning.by.agents.primarily.affecting.the.gastrointestinal.system	0.0263852	0.16049	0.00264047	0.0513204	0.0101868	0.100499	0.00357143	0.0597614
Poisoning.by.analgesics..antipyretics..and.antirheumatics	0.356201	0.479508	0.0722433	0.258904	0.191851	0.394091	0.246429	0.431703
Poisoning.by.antibiotics	0.0738786	0.261919	0.0127799	0.112329	0.0254669	0.157672	0.1	0.300537
Poisoning.by.anticonvulsants.and.anti.Parkinsonism.drugs	0.242744	0.429308	0.0280946	0.165252	0.0933786	0.29121	0.128571	0.335324
Poisoning.by.antifungal.antibiotics	0.00263852	0.0513665	0	0	0	0	0	0
Poisoning.by.drugs.primarily.affecting.the.autonomic.nervous.system	0.0686016	0.25311	0.00982256	0.0986261	0.0390492	0.193877	0.0464286	0.210788
Poisoning.by.hormones.and.synthetic.substitutes	0.0131926	0.11425	0.00126743	0.0355803	0.00339559	0.0582221	0.0107143	0.103138
Poisoning.by.other.anti.infectives	0.0395778	0.195223	0.00454161	0.0672418	0.0169779	0.129298	0.0357143	0.185909
Poisoning.by.primarily.systemic.agents	0.118734	0.323902	0.0196451	0.138785	0.0594228	0.236615	0.0535714	0.225573
Poisoning.by.psychotropic.agents	0.649077	0.47789	0.140579	0.347605	0.434635	0.49613	0.453571	0.498731
Poisoning.by.water..mineral..and.uric.acid.metabolism.drugs	0.0131926	0.11425	0.00369666	0.0606909	0.00848896	0.0918217	0	0
Poisoning.allergy.of.sulfonamides	0.0686016	0.25311	0.00940008	0.0965024	0.0203735	0.141394	0.0535714	0.225573
Polyarteritis.nodosa	0.00263852	0.0513665	0.000316857	0.0177986	0.00169779	0.0412043	0.00357143	0.0597614
Polycystic.ovaries	0.0369393	0.188862	0.00422476	0.0648641	0.00679117	0.0821981	0.0571429	0.232531
Polycythemia.vera	0.00527704	0.0725471	0.00337981	0.0580408	0.00339559	0.0582221	0.00357143	0.0597614
Polycythemia..secondary	0	0	0.00359104	0.0598208	0.00339559	0.0582221	0.0107143	0.103138
Polydipsia	0.0290237	0.168095	0.00359104	0.0598208	0.00848896	0.0918217	0.0107143	0.103138
Polymyalgia.Rheumatica	0	0	0.00211238	0.0459145	0.00339559	0.0582221	0	0
Polymyositis	0.00263852	0.0513665	0.000422476	0.020551	0	0	0	0
Polyneuropathy.due.to.drugs	0	0	0.000844951	0.0290573	0	0	0.00714286	0.0843638
Polyneuropathy.in.diabetes	0.00263852	0.0513665	0.0119349	0.108599	0.0169779	0.129298	0.0392857	0.194622
Polyp.of.corpus.uteri	0.0131926	0.11425	0.00285171	0.053328	0.00509338	0.0712464	0.0178571	0.132669
Polyphagia	0.0237467	0.15246	0.00274609	0.0523339	0.00509338	0.0712464	0.0214286	0.145067
Portal.hypertension	0.00527704	0.0725471	0.00348542	0.0589376	0.00169779	0.0412043	0.00357143	0.0597614
Postablative.ovarian.failure	0.00263852	0.0513665	0.000211238	0.0145333	0.00169779	0.0412043	0	0
Postinflammatory.pulmonary.fibrosis	0.0158311	0.124987	0.00992818	0.0991496	0.0118846	0.108459	0.0178571	0.132669
Postlaminectomy.syndrome	0.0158311	0.124987	0.0095057	0.0970378	0.0135823	0.115848	0.0107143	0.103138
Postmenopausal.atrophic.vaginitis	0.00263852	0.0513665	0.002218	0.0470458	0.00169779	0.0412043	0.00714286	0.0843638
Postmenopausal.bleeding	0	0	0.00443599	0.0664589	0.00848896	0.0918217	0.00714286	0.0843638
Postnasal.drip	0	0	0.00359104	0.0598208	0.0135823	0.115848	0.00714286	0.0843638
Postoperative.infection	0.0923483	0.2899	0.0289396	0.167646	0.0730051	0.260366	0.0964286	0.295707
Postoperative.shock	0.00263852	0.0513665	0.000844951	0.0290573	0.00169779	0.0412043	0	0
Postphlebitic.syndrome	0	0	0.000422476	0.020551	0	0	0	0
Postprocedural.fever	0.00527704	0.0725471	0.00095057	0.0308183	0.00339559	0.0582221	0.00357143	0.0597614
Posttraumatic.stress.disorder	0.498681	0.500659	0.0536544	0.225346	0.166384	0.372741	0.417857	0.494089
Posttraumatic.wound.infection.not.elsewhere.classified	0.0158311	0.124987	0.00496409	0.0702849	0.0118846	0.108459	0.025	0.156404
Precordial.pain	0.0659631	0.248546	0.0245036	0.154615	0.0560272	0.23017	0.0928571	0.290752
Preeclampsia.and.eclampsia	0.0316623	0.175331	0.00327419	0.0571298	0.0118846	0.108459	0.0107143	0.103138
Premature.beats	0.0211082	0.143935	0.0182721	0.133941	0.0305603	0.172269	0.0285714	0.166897
Premature.menopause.and.other.ovarian.failure	0.00263852	0.0513665	0.00190114	0.0435629	0	0	0	0
Premenopausal.menorrhagia	0.00263852	0.0513665	0.00158428	0.0397736	0.00679117	0.0821981	0.0107143	0.103138
Premenstrual.tension.syndromes	0.0184697	0.13482	0.0016899	0.0410758	0.00509338	0.0712464	0.00714286	0.0843638
Presbyopia	0.0158311	0.124987	0.0193283	0.137683	0.0305603	0.172269	0.0285714	0.166897
Primary.angle.closure.glaucoma	0	0	0.000422476	0.020551	0	0	0	0
Primary.biliary.cirrhosis	0	0	0.000105619	0.0102771	0	0	0	0
Primary.hypercoagulable.state	0.0131926	0.11425	0.00285171	0.053328	0.00339559	0.0582221	0.025	0.156404
Primary.open.angle.glaucoma	0	0	0.00190114	0.0435629	0.00169779	0.0412043	0.0107143	0.103138
Primary.pulmonary.hypertension	0	0	0.00242924	0.04923	0	0	0	0
Primary.thrombocytopenia	0.00263852	0.0513665	0.00232362	0.0481504	0.00509338	0.0712464	0.00357143	0.0597614
Primary.intrinsic.cardiomyopathies	0.0184697	0.13482	0.0120406	0.109073	0.0186757	0.135492	0.0142857	0.118879
Problems.associated.with.amniotic.cavity.and.membranes	0.0448549	0.207259	0.0115125	0.106682	0.0203735	0.141394	0.0428571	0.202898
Procedure	0.889182	0.314322	0.603823	0.489128	0.82343	0.381629	0.885714	0.318728
Progressive.myopia	0	0	0.000211238	0.0145333	0.00169779	0.0412043	0.00714286	0.0843638
Prolapse.of.vaginal.vault.after.hysterectomy	0.00527704	0.0725471	0.00179552	0.0423378	0.00339559	0.0582221	0	0
Prolapse.of.vaginal.walls	0.0211082	0.143935	0.00602028	0.0773606	0.0118846	0.108459	0.0392857	0.194622
Proliferative.glomerulonephritis	0	0	0.000422476	0.020551	0	0	0.00357143	0.0597614
Prostatitis	0.0158311	0.124987	0.0122518	0.110013	0.0271647	0.162701	0.00714286	0.0843638
Protein.calorie.malnutrition	0.129288	0.335961	0.0361217	0.186603	0.0696095	0.254704	0.107143	0.309849
Proteinuria	0.0211082	0.143935	0.0105619	0.102232	0.0203735	0.141394	0.0357143	0.185909
Protozoan.infection	0.00791557	0.0887338	0.00126743	0.0355803	0	0	0.0107143	0.103138
Prurigo.and.Lichen	0.0158311	0.124987	0.00401352	0.0632284	0.00848896	0.0918217	0.0107143	0.103138
Pruritus.and.related.conditions	0.0870712	0.282312	0.0186946	0.135451	0.0424448	0.201773	0.0964286	0.295707
Pseudoexfoliation.glaucoma	0	0	0.000105619	0.0102771	0	0	0	0
Pseudomonal.pneumonia	0	0	0.00179552	0.0423378	0	0	0	0
Psoriasis.vulgaris	0.00791557	0.0887338	0.00876637	0.0932225	0.0169779	0.129298	0.0107143	0.103138
Psoriatic.arthropathy	0.00263852	0.0513665	0.00211238	0.0459145	0.00339559	0.0582221	0	0
Psychogenic.and.somatoform.disorders	0.0158311	0.124987	0.000739332	0.0271821	0.00339559	0.0582221	0.00357143	0.0597614
Psychogenic.disorder	0.0712401	0.257566	0.0111956	0.105221	0.0339559	0.18127	0.0642857	0.2457
Psychophysical.visual.disturbances	0.0316623	0.175331	0.00485847	0.0695369	0.0118846	0.108459	0.0571429	0.232531
Psychosis	0.319261	0.466807	0.0655894	0.247576	0.239389	0.427073	0.25	0.433788
Ptosis.of.eyelid	0.0105541	0.102325	0.00580904	0.0759994	0.00679117	0.0821981	0.0142857	0.118879
Pulmonary.collapse..interstitial.and.compensatory.emphysema	0.150396	0.357931	0.0497465	0.217432	0.0865874	0.281469	0.107143	0.309849
Pulmonary.congestion.and.hypostasis	0.0316623	0.175331	0.00887199	0.0937774	0.0203735	0.141394	0.0178571	0.132669
Pulmonary.embolism.and.infarction..acute	0.0237467	0.15246	0.0172159	0.130082	0.0237691	0.152458	0.05	0.218335
Pulmonary.heart.disease	0.0211082	0.143935	0.00749894	0.0862757	0.0152801	0.122769	0.0357143	0.185909
Pulmonary.insufficiency.or.respiratory.failure.following.trauma.and.surgery	0.0395778	0.195223	0.0143642	0.118993	0.0220713	0.14704	0.0107143	0.103138
Pulpitis.and.necrosis.of.tooth.pulp	0.00527704	0.0725471	0.000316857	0.0177986	0.00169779	0.0412043	0.00714286	0.0843638
Purpura.and.other.hemorrhagic.conditions	0.00527704	0.0725471	0.00147866	0.038427	0.00339559	0.0582221	0	0
Pyelonephritis	0.126649	0.333019	0.0303126	0.171455	0.0560272	0.23017	0.139286	0.346864
Pyoderma	0.00527704	0.0725471	0.000844951	0.0290573	0.00339559	0.0582221	0	0
Pyogenic.arthritis	0.0131926	0.11425	0.00570342	0.0753093	0.00848896	0.0918217	0.0142857	0.118879
Pyogenic.granuloma	0.00263852	0.0513665	0.00137305	0.0370311	0.00169779	0.0412043	0.00714286	0.0843638
Qualitative.platelet.defects	0.00263852	0.0513665	0.000528095	0.0229755	0.00169779	0.0412043	0	0
Radiotherapy	0.0448549	0.207259	0.019117	0.136944	0.0373514	0.189783	0.0392857	0.194622
Rash.and.other.nonspecific.skin.eruption	0.147757	0.355328	0.0540769	0.226181	0.112054	0.315701	0.160714	0.367925
Raynaud.s.syndrome	0.0105541	0.102325	0.00285171	0.053328	0.00339559	0.0582221	0.0214286	0.145067
Redundant.prepuce.and.phimosis.BXO	0.00263852	0.0513665	0.00401352	0.0632284	0.00509338	0.0712464	0	0
Reflux.esophagitis	0.0949868	0.293584	0.0443599	0.205904	0.0747029	0.263135	0.114286	0.318728
Regional.enteritis	0.0158311	0.124987	0.00855513	0.0921023	0.0135823	0.115848	0.025	0.156404
Reiter.s.disease	0	0	0.000211238	0.0145333	0	0	0	0
Renal.colic	0.060686	0.239069	0.0194339	0.138052	0.0339559	0.18127	0.0607143	0.239233
Renal.dialysis	0.121372	0.326991	0.0186946	0.135451	0.049236	0.216544	0.107143	0.309849
Renal.failure.NOS	0.0263852	0.16049	0.0117237	0.107645	0.0186757	0.135492	0.0357143	0.185909
Renal.osteodystrophy	0.00263852	0.0513665	0.000633714	0.025167	0.00339559	0.0582221	0.00357143	0.0597614
Renal.sclerosis..NOS	0.00527704	0.0725471	0.00190114	0.0435629	0.00339559	0.0582221	0.00714286	0.0843638
Respiratory.abnormalities	0.00527704	0.0725471	0.000844951	0.0290573	0.00169779	0.0412043	0.00357143	0.0597614
Respiratory.arrest	0.0105541	0.102325	0.00506971	0.0710249	0.0169779	0.129298	0.0178571	0.132669
Respiratory.complications	0.0263852	0.16049	0.00908323	0.0948771	0.0118846	0.108459	0.0285714	0.166897
Respiratory.conditions.of.fetus.and.newborn	0	0	0.00126743	0.0355803	0	0	0.00357143	0.0597614
Respiratory.failure	0.234828	0.424452	0.060414	0.238265	0.137521	0.34469	0.157143	0.364587
Respiratory.insufficiency	0.0527704	0.22387	0.0115125	0.106682	0.0322581	0.176835	0.0285714	0.166897
Restless.legs.syndrome	0.0844327	0.278403	0.0189058	0.1362	0.0424448	0.201773	0.0821429	0.275074
Retention.of.urine	0.100264	0.300749	0.042142	0.200924	0.0696095	0.254704	0.1	0.300537
Reticulosarcoma	0	0	0.000633714	0.025167	0.00169779	0.0412043	0.00357143	0.0597614
Retinal.detachment.with.retinal.defect	0.00263852	0.0513665	0.00285171	0.053328	0.00339559	0.0582221	0.00357143	0.0597614
Retinal.detachments.and.defects	0	0	0.00274609	0.0523339	0	0	0.00357143	0.0597614
Retinal.edema	0.00263852	0.0513665	0.00105619	0.0324836	0	0	0	0
Retinal.hemorrhage.ischemia	0	0	0.000739332	0.0271821	0	0	0.00357143	0.0597614
Retinal.vascular.changes.and.abnomalities	0.00263852	0.0513665	0.00327419	0.0571298	0.00169779	0.0412043	0.0107143	0.103138
Retinoschisis.and.retinal.cysts	0	0	0.000316857	0.0177986	0	0	0.00357143	0.0597614
Rhabdomyolysis	0.0976253	0.2972	0.0215463	0.145204	0.0611205	0.239755	0.05	0.218335
Rhesus.isoimmunization.in.pregnancy	0.0105541	0.102325	0.00274609	0.0523339	0.00509338	0.0712464	0.0142857	0.118879
Rheumatic.disease.of.the.heart.valves	0	0	0.00095057	0.0308183	0	0	0.00357143	0.0597614
Rheumatic.fever...chorea	0.00527704	0.0725471	0.000422476	0.020551	0	0	0	0
Rheumatism..unspecified.and.fibrositis	0.00527704	0.0725471	0.00105619	0.0324836	0.00339559	0.0582221	0	0
Rheumatoid.arthritis	0.0237467	0.15246	0.0143642	0.118993	0.0237691	0.152458	0.0285714	0.166897
Rheumatoid.arthritis.and.other.inflammatory.polyarthropathies	0.0105541	0.102325	0.00211238	0.0459145	0.00169779	0.0412043	0.0107143	0.103138
Rickets.or.osteomalacia	0.00527704	0.0725471	0.000211238	0.0145333	0	0	0.00357143	0.0597614
Right.bundle.branch.block	0.0211082	0.143935	0.0106675	0.102737	0.0186757	0.135492	0.0285714	0.166897
Rosacea	0.0131926	0.11425	0.00644275	0.080012	0.0203735	0.141394	0.0214286	0.145067
Rotator.cuff..capsule..sprain	0.0316623	0.175331	0.0218631	0.146244	0.0390492	0.193877	0.0392857	0.194622
Rupture.of.synovium	0	0	0.00623152	0.0786978	0.00848896	0.0918217	0.0107143	0.103138
Rupture.of.tendon..nontraumatic	0.00791557	0.0887338	0.00802704	0.0892381	0.0203735	0.141394	0.0107143	0.103138
Sacroiliitis.NEC	0.0158311	0.124987	0.00496409	0.0702849	0.0152801	0.122769	0.00357143	0.0597614
Salicylates.causing.adverse.effects.in.therapeutic.use	0.0765172	0.266175	0.0115125	0.106682	0.040747	0.197872	0.0392857	0.194622
Sarcoidosis	0.00791557	0.0887338	0.0016899	0.0410758	0.00509338	0.0712464	0.0178571	0.132669
Scar.conditions.and.fibrosis.of.skin	0.0343008	0.182241	0.0113012	0.10571	0.0322581	0.176835	0.0392857	0.194622
Schizoid.personality.disorder	0.060686	0.239069	0.00496409	0.0702849	0.0865874	0.281469	0.0285714	0.166897
Schizophrenia	0.234828	0.424452	0.0402408	0.196534	0.186757	0.390048	0.239286	0.427411
Schizophrenia.and.other.psychotic.disorders	0.00791557	0.0887338	0.000528095	0.0229755	0	0	0	0
Schmorl.s.nodes	0.0105541	0.102325	0.00496409	0.0702849	0.00339559	0.0582221	0.00357143	0.0597614
Sciatica	0.124011	0.330029	0.0438319	0.204732	0.0780985	0.268555	0.125	0.331311
Scleritis.and.episcleritis	0.00263852	0.0513665	0.000211238	0.0145333	0.00169779	0.0412043	0.00357143	0.0597614
Screening.for.malignant.neoplasms.of.the.skin	0.113456	0.317569	0.0420363	0.200683	0.0611205	0.239755	0.175	0.380647
Sebaceous.cyst	0.0158311	0.124987	0.0183777	0.13432	0.0339559	0.18127	0.0321429	0.176695
Seborrhea	0.00263852	0.0513665	0.000422476	0.020551	0.00339559	0.0582221	0	0
Seborrheic.dermatitis	0.0184697	0.13482	0.0055978	0.0746127	0.0101868	0.100499	0.0142857	0.118879
Seborrheic.keratosis	0.0237467	0.15246	0.0229193	0.149654	0.0288625	0.167562	0.0178571	0.132669
Second.degree.AV.block	0.00791557	0.0887338	0.00200676	0.0447543	0	0	0.00357143	0.0597614
Secondary.diabetes.mellitus	0.00527704	0.0725471	0.00147866	0.038427	0.00509338	0.0712464	0.0178571	0.132669
Secondary.hyperparathyroidism..of.renal.origin.	0.00527704	0.0725471	0.00306295	0.055262	0.00679117	0.0821981	0	0
Secondary.hypothyroidism	0.0184697	0.13482	0.00570342	0.0753093	0.0118846	0.108459	0.0178571	0.132669
Secondary.malignancy.of.bone	0.00263852	0.0513665	0.00348542	0.0589376	0.00679117	0.0821981	0	0
Secondary.malignancy.of.brain.spine	0.00263852	0.0513665	0.00116181	0.0340673	0.00169779	0.0412043	0	0
Secondary.malignancy.of.lymph.nodes	0	0	0.00549218	0.0739094	0.00509338	0.0712464	0.00714286	0.0843638
Secondary.malignancy.of.respiratory.organs	0	0	0.00242924	0.04923	0.00169779	0.0412043	0	0
Secondary.malignant.neoplasm	0	0	0.00464723	0.0680156	0.00339559	0.0582221	0.00357143	0.0597614
Secondary.malignant.neoplasm.of.digestive.systems	0	0	0.00105619	0.0324836	0.00169779	0.0412043	0	0
Secondary.malignant.neoplasm.of.liver	0	0	0.00158428	0.0397736	0.00169779	0.0412043	0	0
Secondary.malignant.neoplasm.of.skin	0	0	0.000528095	0.0229755	0	0	0	0
Secondary.thrombocytopenia	0.0184697	0.13482	0.0061259	0.0780321	0.00509338	0.0712464	0.0142857	0.118879
Secondary.extrinsic.cardiomyopathies	0	0	0.002218	0.0470458	0.00339559	0.0582221	0.00714286	0.0843638
Senile.cataract	0.0211082	0.143935	0.037706	0.190494	0.0356537	0.185583	0.0392857	0.194622
Senile.dementia	0	0	0.00158428	0.0397736	0.00169779	0.0412043	0	0
Senile.osteoporosis	0	0	0.00158428	0.0397736	0.00339559	0.0582221	0	0
Sensorineural.hearing.loss	0.0211082	0.143935	0.0119349	0.108599	0.0152801	0.122769	0.0142857	0.118879
Separation.of.retinal.layers	0	0	0.000528095	0.0229755	0	0	0	0
Sepsis	0.100264	0.300749	0.0317913	0.175453	0.0713073	0.257556	0.103571	0.305249
Septal.Deviations.Turbinate.Hypertrophy	0.108179	0.311017	0.0460499	0.209604	0.0730051	0.260366	0.0857143	0.280443
Septic.shock	0.0395778	0.195223	0.00855513	0.0921023	0.0237691	0.152458	0.0321429	0.176695
Septicemia	0.0897098	0.286143	0.0318969	0.175735	0.0679117	0.251808	0.1	0.300537
severe.protein.calorie.malnutrition	0.0369393	0.188862	0.00580904	0.0759994	0.0118846	0.108459	0.0214286	0.145067
Sexual.and.gender.identity.disorders	0.0343008	0.182241	0.00464723	0.0680156	0.0135823	0.115848	0.0214286	0.145067
Sexually.transmitted.infections..not.HIV.or.hepatitis.	0.0184697	0.13482	0.00359104	0.0598208	0.00169779	0.0412043	0.0178571	0.132669
Shock	0.0343008	0.182241	0.00982256	0.0986261	0.0203735	0.141394	0.0214286	0.145067
Short.gestation..low.birth.weight..and.fetal.growth.retardation	0.00791557	0.0887338	0.00264047	0.0513204	0.00169779	0.0412043	0.00714286	0.0843638
Short.stature	0.0105541	0.102325	0.00105619	0.0324836	0	0	0	0
Shortness.of.breath	0.261214	0.439877	0.0988593	0.298489	0.183362	0.387292	0.317857	0.466477
Sialoadenitis	0.0105541	0.102325	0.00433038	0.0656664	0.0118846	0.108459	0.00714286	0.0843638
Sialolithiasis	0	0	0.000844951	0.0290573	0	0	0	0
Sicca.syndrome	0.0131926	0.11425	0.00242924	0.04923	0	0	0.0107143	0.103138
Sickle.cell.anemia	0	0	0.000316857	0.0177986	0	0	0	0
Sideroblastic.anemia	0	0	0.000316857	0.0177986	0	0	0	0
Simple.and.unspecified.goiter	0.0290237	0.168095	0.0083439	0.0909678	0.0118846	0.108459	0.0285714	0.166897
Sinoatrial.node.dysfunction..Bradycardia.	0.0184697	0.13482	0.00813266	0.0898185	0.00679117	0.0821981	0.0178571	0.132669
Skull.and.face.fracture.and.other.intercranial.injury	0.21372	0.410474	0.0800591	0.271399	0.139219	0.346469	0.175	0.380647
Sleep.apnea	0.176781	0.381988	0.067068	0.250153	0.127334	0.333631	0.167857	0.374409
Sleep.disorders	0.113456	0.317569	0.0321082	0.176297	0.0679117	0.251808	0.142857	0.350554
Sleep.related.leg.cramps	0.00527704	0.0725471	0.000105619	0.0102771	0	0	0.00357143	0.0597614
Sleep.related.movement.disorders	0.00263852	0.0513665	0.00295733	0.0543037	0.00509338	0.0712464	0.025	0.156404
Small.kidney	0	0	0.000528095	0.0229755	0	0	0.00357143	0.0597614
Solitary.pulmonary.nodule	0.0158311	0.124987	0.00707647	0.083828	0.0152801	0.122769	0.025	0.156404
Somatoform.disorder	0.131926	0.338858	0.0173215	0.130473	0.0730051	0.260366	0.0892857	0.285666
Spasm.of.muscle	0.14248	0.350004	0.0348542	0.18342	0.098472	0.298205	0.103571	0.305249
Specific.nonpsychotic.mental.disorders.due.to.brain.damage	0.0791557	0.270338	0.0163709	0.126904	0.0339559	0.18127	0.075	0.263863
Speech.and.language.disorder	0.00791557	0.0887338	0.00274609	0.0523339	0.00339559	0.0582221	0.0107143	0.103138
Spermatocele	0	0	0.00327419	0.0571298	0.00679117	0.0821981	0	0
Spina.bifida	0.00263852	0.0513665	0.00126743	0.0355803	0.00339559	0.0582221	0	0
Spinal.cord.injury.without.evidence.of.spinal.bone.injury	0.0184697	0.13482	0.00422476	0.0648641	0.0101868	0.100499	0	0
Spinal.enthesopathy	0.00263852	0.0513665	0.0016899	0.0410758	0	0	0.0107143	0.103138
Spinal.stenosis	0.0343008	0.182241	0.0280946	0.165252	0.0475382	0.212968	0.0464286	0.210788
Spinal.stenosis.of.lumbar.region	0.0395778	0.195223	0.0349599	0.183688	0.040747	0.197872	0.0357143	0.185909
Spinocerebellar.disease	0.00527704	0.0725471	0.00158428	0.0397736	0.00169779	0.0412043	0.00357143	0.0597614
Spirochetal.infection	0	0	0.000528095	0.0229755	0	0	0	0
Splenomegaly	0.0263852	0.16049	0.00940008	0.0965024	0.0118846	0.108459	0.0392857	0.194622
Spondylolisthesis..congenital	0.0158311	0.124987	0.0128855	0.112787	0.0152801	0.122769	0.0321429	0.176695
Spondylosis.and.allied.disorders	0.00527704	0.0725471	0.000105619	0.0102771	0	0	0.00357143	0.0597614
Spondylosis.with.myelopathy	0.00263852	0.0513665	0.00633714	0.0793577	0.0101868	0.100499	0.00357143	0.0597614
Spondylosis.without.myelopathy	0.139842	0.347281	0.10414	0.305459	0.162988	0.369669	0.164286	0.371198
Spontaneous.ecchymoses	0.0184697	0.13482	0.00422476	0.0648641	0.00509338	0.0712464	0.00357143	0.0597614
Sprains.and.strains	0.432718	0.496107	0.226658	0.418692	0.303905	0.460333	0.467857	0.499859
Sprains.and.strains.of.back.and.neck	0.440633	0.497119	0.207752	0.40572	0.342954	0.4751	0.439286	0.497189
Squamous.cell.carcinoma	0.00263852	0.0513665	0.00475285	0.0687805	0.00509338	0.0712464	0.00357143	0.0597614
Staphylococcus.infections	0.0131926	0.11425	0.00686523	0.0825761	0.0152801	0.122769	0.0321429	0.176695
Stiffness.of.joint	0.0184697	0.13482	0.0145754	0.119852	0.0271647	0.162701	0.0178571	0.132669
Stomatitis.and.mucositis	0.00791557	0.0887338	0.00179552	0.0423378	0.00679117	0.0821981	0.0107143	0.103138
Stomatitis.and.mucositis..ulcerative.	0.00527704	0.0725471	0.00179552	0.0423378	0.00339559	0.0582221	0.0142857	0.118879
Strabismus..not.specified.as.paralytic.	0.00791557	0.0887338	0.00401352	0.0632284	0.00339559	0.0582221	0.00357143	0.0597614
Strabismus.and.other.disorders.of.binocular.eye.movements	0.00527704	0.0725471	0.00137305	0.0370311	0	0	0.00714286	0.0843638
Streptococcus.infection	0.0474934	0.212973	0.016899	0.1289	0.0254669	0.157672	0.0535714	0.225573
Stress.fracture	0.00263852	0.0513665	0.00105619	0.0324836	0.00339559	0.0582221	0.00357143	0.0597614
stress.incontinence..female	0.0474934	0.212973	0.0108787	0.103738	0.0220713	0.14704	0.0607143	0.239233
Stricture.and.stenosis.of.esophagus	0.055409	0.229079	0.0265104	0.160656	0.0305603	0.172269	0.0214286	0.145067
Stricture.of.artery	0	0	0.00454161	0.0672418	0.00679117	0.0821981	0.0107143	0.103138
Stricture.obstruction.of.ureter	0.0237467	0.15246	0.00908323	0.0948771	0.0101868	0.100499	0.0178571	0.132669
Subarachnoid.hemorrhage	0.0158311	0.124987	0.00211238	0.0459145	0.00339559	0.0582221	0.0107143	0.103138
Subarachnoid.hemorrhage..injury.	0.0184697	0.13482	0.00443599	0.0664589	0.00509338	0.0712464	0.0107143	0.103138
Subdural.hemorrhage	0.0158311	0.124987	0.00443599	0.0664589	0.00848896	0.0918217	0.0107143	0.103138
Subdural.hemorrhage..injury.	0.0158311	0.124987	0.00654837	0.0806609	0.0118846	0.108459	0.0107143	0.103138
Subjective.visual.disturbances	0.0501319	0.218506	0.00992818	0.0991496	0.0237691	0.152458	0.0464286	0.210788
Substance.addiction.and.disorders	0.725594	0.446804	0.255281	0.436042	0.63837	0.480881	0.621429	0.485899
Sudden.death	0.00263852	0.0513665	0.000211238	0.0145333	0	0	0	0
Suicidal.ideation	0.604222	0.489664	0.163709	0.370031	0.448217	0.497734	0.6	0.490775
Suicidal.ideation.or.attempt	0.0395778	0.195223	0.00517533	0.0717571	0.00848896	0.0918217	0.0214286	0.145067
Suicide.or.self.inflicted.injury	0.817942	0.386402	0.199409	0.399577	0.567063	0.495903	0.560714	0.497189
Superficial.cellulitis.and.abscess	0.0949868	0.293584	0.037706	0.190494	0.0747029	0.263135	0.125	0.331311
Superficial.injury.without.mention.of.infection	0.416887	0.493696	0.171948	0.377355	0.271647	0.445187	0.371429	0.484052
Superficial.injury..infected	0.0131926	0.11425	0.00570342	0.0753093	0.0118846	0.108459	0.00357143	0.0597614
Superficial.keratitis	0.00527704	0.0725471	0.00675961	0.0819428	0.0101868	0.100499	0.00357143	0.0597614
Suppurative.and.unspecified.otitis.media	0.124011	0.330029	0.0583016	0.234325	0.0628183	0.242842	0.110714	0.31434
Supraventricular.premature.beats	0.0105541	0.102325	0.0078158	0.0880655	0.0118846	0.108459	0.0178571	0.132669
Swelling.of.limb	0.137203	0.344517	0.0599916	0.237484	0.129032	0.335521	0.182143	0.386653
Swelling..mass..or.lump.in.head.and.neck..Space.occupying.lesion..intracranial.NOS.	0.0844327	0.278403	0.0298902	0.170293	0.0560272	0.23017	0.0714286	0.258001
Symbolic.dysfunction	0	0	0.00179552	0.0423378	0.00509338	0.0712464	0.00357143	0.0597614
Symptomatic.artificial.menopause	0.00791557	0.0887338	0.00116181	0.0340673	0.00679117	0.0821981	0.00714286	0.0843638
Symptomatic.menopause	0.0343008	0.182241	0.0114068	0.106198	0.0237691	0.152458	0.0321429	0.176695
Symptoms.affecting.skin	0.0237467	0.15246	0.00158428	0.0397736	0.00339559	0.0582221	0.0214286	0.145067
Symptoms.and.disorders.of.the.joints	0.0343008	0.182241	0.0258766	0.158776	0.049236	0.216544	0.075	0.263863
Symptoms.concerning.nutrition..metabolism..and.development	0.126649	0.333019	0.047106	0.211877	0.0848896	0.278954	0.0714286	0.258001
Symptoms.involving.cardiovascular.system	0.0184697	0.13482	0.00876637	0.0932225	0.0101868	0.100499	0.0214286	0.145067
Symptoms.involving.digestive.system	0.0765172	0.266175	0.021335	0.144506	0.0305603	0.172269	0.0678571	0.251951
Symptoms.involving.female.genital.tract	0.0527704	0.22387	0.00771018	0.0874731	0.0152801	0.122769	0.0642857	0.2457
Symptoms.involving.head.and.neck	0.0158311	0.124987	0.00464723	0.0680156	0.0135823	0.115848	0.0178571	0.132669
Symptoms.involving.nervous.and.musculoskeletal.systems	0.0501319	0.218506	0.0163709	0.126904	0.0237691	0.152458	0.0535714	0.225573
Symptoms.involving.respiratory.system.and.other.chest.symptoms	0.0290237	0.168095	0.012463	0.110946	0.0135823	0.115848	0.0392857	0.194622
Symptoms.of.the.muscles	0.0263852	0.16049	0.0111956	0.105221	0.0220713	0.14704	0.0214286	0.145067
Syncope.and.collapse	0.248021	0.432435	0.0934728	0.291109	0.174873	0.380181	0.264286	0.441742
Synoviopathy	0.00527704	0.0725471	0.00802704	0.0892381	0.0118846	0.108459	0.0214286	0.145067
Synovitis.and.tenosynovitis	0.0633245	0.243868	0.0414026	0.19923	0.0662139	0.248867	0.0964286	0.295707
Systemic.inflammatory.response.syndrome..SIRS.	0.0263852	0.16049	0.00887199	0.0937774	0.0169779	0.129298	0.0357143	0.185909
Systemic.lupus.erythematosus	0.0105541	0.102325	0.00475285	0.0687805	0.00509338	0.0712464	0.0107143	0.103138
Systemic.sclerosis	0.00791557	0.0887338	0.000844951	0.0290573	0	0	0.00357143	0.0597614
Tachycardia.NOS	0.348285	0.477057	0.0761512	0.265254	0.190153	0.392755	0.267857	0.443636
Telogen.effluvium	0	0	0.000316857	0.0177986	0	0	0	0
Temporomandibular.joint.disorder..unspecified	0.0343008	0.182241	0.00623152	0.0786978	0.0169779	0.129298	0.025	0.156404
Temporomandibular.joint.disorders	0.0131926	0.11425	0.00264047	0.0513204	0.00679117	0.0821981	0.0107143	0.103138
Tension.headache	0.0659631	0.248546	0.016899	0.1289	0.0509338	0.220049	0.0857143	0.280443
Testicular.dysfunction	0.00263852	0.0513665	0.00105619	0.0324836	0.00339559	0.0582221	0	0
Testicular.hypofunction	0.0184697	0.13482	0.0304183	0.171744	0.0509338	0.220049	0.0357143	0.185909
Thoracic.or.lumbosacral.neuritis.or.radiculitis..unspecified	0.121372	0.326991	0.0579848	0.233727	0.0933786	0.29121	0.128571	0.335324
Threatened.premature.labor	0.0448549	0.207259	0.0103507	0.101216	0.0254669	0.157672	0.0821429	0.275074
Throat.pain	0.0343008	0.182241	0.00823828	0.0903951	0.0101868	0.100499	0.0392857	0.194622
Thromboangiitis.obliterans	0	0	0.000211238	0.0145333	0	0	0.00357143	0.0597614
Thrombocytopenia	0.0659631	0.248546	0.0280946	0.165252	0.040747	0.197872	0.0571429	0.232531
Thrombotic.microangiopathy	0.00263852	0.0513665	0	0	0	0	0	0
Thyroid.cancer	0.0105541	0.102325	0.00485847	0.0695369	0.00679117	0.0821981	0.00714286	0.0843638
Thyroid.cyst	0.00263852	0.0513665	0.00200676	0.0447543	0.00679117	0.0821981	0	0
Thyroiditis	0.00791557	0.0887338	0.00232362	0.0481504	0.00679117	0.0821981	0.00714286	0.0843638
Thyroiditis..acute.and.subacute	0	0	0.000422476	0.020551	0	0	0.00357143	0.0597614
Thyrotoxicosis.with.or.without.goiter	0.0448549	0.207259	0.0120406	0.109073	0.0118846	0.108459	0.0428571	0.202898
Tics.and.choreas	0.00527704	0.0725471	0.00116181	0.0340673	0	0	0	0
Tics.and.stuttering	0.0131926	0.11425	0.00285171	0.053328	0.00848896	0.0918217	0.0214286	0.145067
Tinnitus	0.0395778	0.195223	0.0118293	0.108123	0.0356537	0.185583	0.0321429	0.176695
Tobacco.use.disorder	0.656992	0.475342	0.41128	0.492092	0.580645	0.493873	0.635714	0.482091
Torsion.dystonia	0.0316623	0.175331	0.00475285	0.0687805	0.0186757	0.135492	0.0428571	0.202898
Torticollis	0.0184697	0.13482	0.00654837	0.0806609	0.00509338	0.0712464	0.0285714	0.166897
Torus.fracture	0	0	0.000105619	0.0102771	0	0	0	0
Toxic.effect.of..non.ethyl..alcohol.and.petroleum.and.other.solvents	0.0659631	0.248546	0.0143642	0.118993	0.0441426	0.205586	0.0464286	0.210788
Toxic.effect.of.carbon.monoxide	0.0263852	0.16049	0.0095057	0.0970378	0.0339559	0.18127	0.0214286	0.145067
Toxic.effect.of.corrosive.aromatics..acids..and.caustic.alkalis	0.0791557	0.270338	0.0290452	0.167942	0.0509338	0.220049	0.0714286	0.258001
Toxic.effect.of.lead.and.its.compounds..including.fumes.	0	0	0.000105619	0.0102771	0	0	0	0
Toxic.effect.of.noxious.substances.eaten.as.food	0.00527704	0.0725471	0.000422476	0.020551	0	0	0.00714286	0.0843638
Toxic.effect.of.other.gases..fumes..or.vapors	0.0184697	0.13482	0.00718209	0.0844468	0.0254669	0.157672	0.0357143	0.185909
Toxic.effect.of.other.metals	0.0316623	0.175331	0.00211238	0.0459145	0.0135823	0.115848	0.0178571	0.132669
Toxic.effect.of.other.substances..chiefly.nonmedicinal.as.to.source	0.0817942	0.274413	0.0119349	0.108599	0.0458404	0.209317	0.0464286	0.210788
Toxic.effect.of.venom	0.0343008	0.182241	0.0126743	0.11187	0.0237691	0.152458	0.0428571	0.202898
Toxic.erythema	0.00263852	0.0513665	0.00147866	0.038427	0.00339559	0.0582221	0	0
Toxic.gastroenteritis.and.colitis	0.00263852	0.0513665	0.000422476	0.020551	0.00339559	0.0582221	0.00357143	0.0597614
Toxic.maculopathy.of.retina	0	0	0.000316857	0.0177986	0	0	0	0
Toxic.multinodular.goiter	0	0	0.000633714	0.025167	0.00169779	0.0412043	0	0
Tracheostomy.complications	0.00263852	0.0513665	0.00095057	0.0308183	0	0	0.00357143	0.0597614
Transient.alteration.of.awareness	0.0659631	0.248546	0.0100338	0.0996703	0.0271647	0.162701	0.0535714	0.225573
Transient.cerebral.ischemia	0.0501319	0.218506	0.027989	0.16495	0.0390492	0.193877	0.0571429	0.232531
Transient.mental.disorders.due.to.conditions.classified.elsewhere	0.0131926	0.11425	0.00232362	0.0481504	0.00679117	0.0821981	0.0178571	0.132669
Transitory.tachypnea.or.apnea.of.newborn	0	0	0.000528095	0.0229755	0	0	0	0
Traumatic.amputation	0.0131926	0.11425	0.0078158	0.0880655	0.0135823	0.115848	0.00714286	0.0843638
Traumatic.and.surgical.subcutaneous.emphysema	0.00527704	0.0725471	0.00475285	0.0687805	0.00679117	0.0821981	0.0142857	0.118879
Traumatic.arthropathy	0.0184697	0.13482	0.00644275	0.080012	0.0101868	0.100499	0.0214286	0.145067
Traumatic.cataract	0.00263852	0.0513665	0.000316857	0.0177986	0.00509338	0.0712464	0	0
Trigeminal.nerve.disorders..CN5.	0.00791557	0.0887338	0.00496409	0.0702849	0.0186757	0.135492	0.00714286	0.0843638
Tuberculosis	0	0	0.00158428	0.0397736	0.00509338	0.0712464	0	0
Tympanosclerosis.and.middle.ear.disease.related.to.otitis.media	0.00263852	0.0513665	0.00137305	0.0370311	0	0	0	0
Type.1.diabetes	0.0105541	0.102325	0.0149979	0.12155	0.0186757	0.135492	0.05	0.218335
Type.1.diabetes.with.ketoacidosis	0.00527704	0.0725471	0.00316857	0.0562038	0.00169779	0.0412043	0.00714286	0.0843638
Type.1.diabetes.with.neurological.manifestations	0	0	0.00337981	0.0580408	0.00339559	0.0582221	0.0142857	0.118879
Type.1.diabetes.with.ophthalmic.manifestations	0	0	0.0016899	0.0410758	0.00169779	0.0412043	0.00357143	0.0597614
Type.1.diabetes.with.renal.manifestations	0	0	0.00158428	0.0397736	0	0	0.00357143	0.0597614
Type.2.diabetes	0.145119	0.352686	0.0890368	0.284812	0.118846	0.323882	0.185714	0.389572
Type.2.diabetes.with.ketoacidosis	0.00263852	0.0513665	0.00348542	0.0589376	0.00169779	0.0412043	0.0107143	0.103138
Type.2.diabetes.with.neurological.manifestations	0.00263852	0.0513665	0.0140473	0.117692	0.0152801	0.122769	0.0428571	0.202898
Type.2.diabetes.with.ophthalmic.manifestations	0.00527704	0.0725471	0.00295733	0.0543037	0.00169779	0.0412043	0.0107143	0.103138
Type.2.diabetes.with.renal.manifestations	0.00527704	0.0725471	0.00665399	0.0813045	0.00848896	0.0918217	0.00357143	0.0597614
Ulcer.of.esophagus	0.0369393	0.188862	0.0158428	0.124874	0.0254669	0.157672	0.0321429	0.176695
Ulceration.of.intestine	0.0158311	0.124987	0.00454161	0.0672418	0.00509338	0.0712464	0.0214286	0.145067
Ulceration.of.the.lower.GI.tract	0.00791557	0.0887338	0.00242924	0.04923	0.00509338	0.0712464	0.0107143	0.103138
Ulcerative.colitis	0.0158311	0.124987	0.0061259	0.0780321	0.0101868	0.100499	0.025	0.156404
Ulcerative.colitis..chronic.	0	0	0.00264047	0.0513204	0.00679117	0.0821981	0.00714286	0.0843638
Umbilical.cord.complications.during.labor.and.delivery	0.0817942	0.274413	0.017744	0.132026	0.0305603	0.172269	0.0857143	0.280443
Umbilical.hernia	0.0237467	0.15246	0.0193283	0.137683	0.0203735	0.141394	0.0357143	0.185909
Unequal.leg.length..acquired.	0.00263852	0.0513665	0.0016899	0.0410758	0	0	0	0
Unspecified.diffuse.connective.tissue.disease	0.0105541	0.102325	0.00116181	0.0340673	0	0	0.00714286	0.0843638
Unspecified.disorder.of.lipoid.metabolism	0.0105541	0.102325	0.00633714	0.0793577	0.0101868	0.100499	0.0107143	0.103138
Unspecified.erythematous.condition	0.0237467	0.15246	0.0083439	0.0909678	0.0169779	0.129298	0.0428571	0.202898
Unspecified.monoarthritis	0	0	0.00105619	0.0324836	0.00169779	0.0412043	0.00357143	0.0597614
Unspecified.osteomyelitis	0.0131926	0.11425	0.0083439	0.0909678	0.0169779	0.129298	0.0107143	0.103138
Unspecified.polyarthropathy.or.polyarthritis	0.0131926	0.11425	0.002218	0.0470458	0.00339559	0.0582221	0.00357143	0.0597614
Unstable.angina..intermediate.coronary.syndrome.	0.0131926	0.11425	0.0164766	0.127306	0.0152801	0.122769	0.0142857	0.118879
Upper.gastrointestinal.congenital.anomalies	0.00263852	0.0513665	0.000844951	0.0290573	0.00169779	0.0412043	0.00357143	0.0597614
Urethral.discharge	0.00527704	0.0725471	0.00295733	0.0543037	0.00848896	0.0918217	0	0
Urethral.hypermobility.ISD	0.00263852	0.0513665	0.000844951	0.0290573	0.00169779	0.0412043	0.00357143	0.0597614
Urethral.stricture..not.specified.as.infectious.	0.00527704	0.0725471	0.00697085	0.0832045	0.00679117	0.0821981	0.0178571	0.132669
Urethral.stricture.due.to.infecton	0	0	0.000316857	0.0177986	0	0	0	0
Urethral.syndrome	0	0	0.000105619	0.0102771	0.00169779	0.0412043	0.00357143	0.0597614
Urethritis.and.urethral.syndrome	0.00527704	0.0725471	0.00707647	0.083828	0.0254669	0.157672	0.0142857	0.118879
Urinary.calculus	0.0844327	0.278403	0.0299958	0.170585	0.0696095	0.254704	0.0964286	0.295707
Urinary.complications.NEC	0.0105541	0.102325	0.0061259	0.0780321	0.00848896	0.0918217	0.0214286	0.145067
Urinary.incontinence	0.0923483	0.2899	0.0237643	0.152322	0.0526316	0.223487	0.110714	0.31434
Urinary.obstruction	0.00527704	0.0725471	0.00506971	0.0710249	0.0101868	0.100499	0.0107143	0.103138
Urinary.tract.infection	0.398417	0.490219	0.123891	0.329475	0.220713	0.41508	0.410714	0.492844
Urticaria	0.0844327	0.278403	0.0255598	0.157826	0.040747	0.197872	0.0821429	0.275074
Uterine.leiomyoma	0.0237467	0.15246	0.0109844	0.104235	0.0118846	0.108459	0.0285714	0.166897
Uterine.Uterovaginal.prolapse	0.0105541	0.102325	0.00538657	0.0731992	0.0135823	0.115848	0.0214286	0.145067
Uveitis..noninfectious.or.NOS	0.00791557	0.0887338	0.00327419	0.0571298	0.00169779	0.0412043	0.0178571	0.132669
Vaginal.enterocele..congenital.or.acquired	0.00791557	0.0887338	0.000739332	0.0271821	0.00169779	0.0412043	0	0
Vaginitis.and.vulvovaginitis	0.116095	0.320762	0.0166878	0.128106	0.0322581	0.176835	0.103571	0.305249
Valvular.heart.disease..heart.chambers	0.00791557	0.0887338	0.00327419	0.0571298	0.00679117	0.0821981	0	0
Varicella.infection	0	0	0.00126743	0.0355803	0	0	0.00357143	0.0597614
Varicose.veins	0.00791557	0.0887338	0.00971694	0.0980996	0.0186757	0.135492	0.0107143	0.103138
Varicose.veins.of.lower.extremity	0.00791557	0.0887338	0.00570342	0.0753093	0.00339559	0.0582221	0.00714286	0.0843638
Varicose.veins.of.lower.extremity..symptomtic	0	0	0.0055978	0.0746127	0.00848896	0.0918217	0.025	0.156404
Vascular.complications.of.surgery.and.medical.procedures	0.0158311	0.124987	0.00454161	0.0672418	0.0135823	0.115848	0.0178571	0.132669
Vascular.dementia	0.00263852	0.0513665	0.000739332	0.0271821	0.00339559	0.0582221	0.00357143	0.0597614
Vascular.disorders.of.kidney.hypertrophy	0.00263852	0.0513665	0.00179552	0.0423378	0	0	0	0
Vascular.disorders.of.penis	0	0	0.000316857	0.0177986	0	0	0	0
Vascular.disorders.of.skin	0	0	0.00105619	0.0324836	0.00169779	0.0412043	0	0
Vascular.hamartomas.and.non.neoplastic.nevi	0.00263852	0.0513665	0.000528095	0.0229755	0.00169779	0.0412043	0	0
Vascular.insufficiency.of.intestine	0.00527704	0.0725471	0.00253485	0.0502861	0.00679117	0.0821981	0.00714286	0.0843638
Venereal.diseases.due.to.Chlamydia.trachomatis	0.00527704	0.0725471	0.00105619	0.0324836	0	0	0.00357143	0.0597614
Venous.cerebrovascular.complications.embolism.in.pregnancy.and.the.puerperium	0.00527704	0.0725471	0.000844951	0.0290573	0.00169779	0.0412043	0.0142857	0.118879
Ventral.hernia	0.0158311	0.124987	0.01109	0.104729	0.0135823	0.115848	0.0178571	0.132669
Ventricular.fibrillation.and.flutter	0.00791557	0.0887338	0.00211238	0.0459145	0.00169779	0.0412043	0.00357143	0.0597614
Vertiginous.syndromes.and.other.disorders.of.vestibular.system	0.0158311	0.124987	0.00242924	0.04923	0.00509338	0.0712464	0.00714286	0.0843638
Vesicoureteral.reflux	0.00263852	0.0513665	0.000422476	0.020551	0	0	0.00357143	0.0597614
Villonodular.synovitis	0	0	0.000844951	0.0290573	0	0	0.00714286	0.0843638
Viral.Enteritis	0.0580475	0.234142	0.0163709	0.126904	0.0237691	0.152458	0.0678571	0.251951
Viral.hepatitis	0	0	0.00158428	0.0397736	0.00509338	0.0712464	0.0107143	0.103138
Viral.hepatitis.A	0.00791557	0.0887338	0.00147866	0.038427	0.00509338	0.0712464	0	0
Viral.hepatitis.B	0.0184697	0.13482	0.00264047	0.0513204	0.00509338	0.0712464	0.0107143	0.103138
Viral.hepatitis.C	0.055409	0.229079	0.0210182	0.143452	0.0611205	0.239755	0.0785714	0.26955
Viral.infection	0.174142	0.379733	0.0627376	0.242503	0.0967742	0.295901	0.235714	0.425204
Viral.pneumonia	0.0237467	0.15246	0.00274609	0.0523339	0.00339559	0.0582221	0.00357143	0.0597614
Viral.warts...HPV	0.060686	0.239069	0.0222856	0.147619	0.0271647	0.162701	0.0571429	0.232531
Viremia..NOS	0.0211082	0.143935	0.00496409	0.0702849	0.00679117	0.0821981	0.0428571	0.202898
Visual.disturbances	0.126649	0.333019	0.0267216	0.161277	0.0560272	0.23017	0.121429	0.327209
Visual.field.defects	0.0158311	0.124987	0.00506971	0.0710249	0.00339559	0.0582221	0.025	0.156404
Vitamin.A.deficiency	0.00263852	0.0513665	0.000211238	0.0145333	0	0	0	0
Vitamin.B.complex.deficiencies	0.0474934	0.212973	0.0157372	0.124464	0.0322581	0.176835	0.0571429	0.232531
Vitamin.C.deficiencies	0	0	0.000211238	0.0145333	0.00169779	0.0412043	0	0
Vitamin.D.deficiency	0.100264	0.300749	0.025771	0.15846	0.0560272	0.23017	0.1	0.300537
Vitamin.deficiency	0.0131926	0.11425	0.00264047	0.0513204	0.00848896	0.0918217	0.00357143	0.0597614
Vitiligo	0	0	0.00105619	0.0324836	0.00339559	0.0582221	0	0
Voice.disturbance	0.0211082	0.143935	0.00961132	0.0975702	0.0186757	0.135492	0.0142857	0.118879
Von.willebrand.s.disease	0.00263852	0.0513665	0.000844951	0.0290573	0.00169779	0.0412043	0.00357143	0.0597614
Wegener.s.granulomatosis	0	0	0.000211238	0.0145333	0	0	0	0
Wheezing	0.0263852	0.16049	0.0116181	0.107165	0.0169779	0.129298	0.0642857	0.2457

## Sheet: S3_SUI+BPDvsSUI–BPD_ALL
Phecode Name (bold p value <2.89E-05)	Effect	CI.lower	CI.upper	p.value
Suicide or self-inflicted injury	1.63916	1.35348	1.93597	5.76E-33
Posttraumatic stress disorder	1.46699	1.20539	1.72706	8.18E-27
Major depressive disorder	1.51952	1.20499	1.85003	2.64E-24
Bipolar	1.16726	0.920965	1.4142	2.63E-20
Anxiety disorders	1.17976	0.933387	1.42421	5.08E-20
Poisoning by psychotropic agents	1.01814	0.763177	1.27498	4.22E-15
Depression	1.26507	0.885123	1.67218	2.95E-12
Schizophrenia	1.04141	0.730684	1.34499	2.07E-10
Suicidal ideation	0.729723	0.478745	0.981436	1.26E-08
Spondylosis without myelopathy	-1.01046	-1.39039	-0.64749	1.47E-08
Other mental disorder	0.714325	0.450394	0.976791	1.40E-07
Substance addiction and disorders	0.698919	0.433588	0.96889	1.84E-07
Open wounds of extremities	0.663238	0.416451	0.907614	1.91E-07
Agorophobia, social phobia, and panic disorder	0.685203	0.422478	0.944588	4.45E-07
Psychosis	0.721166	0.442357	0.994587	6.34E-07
Degeneration of intervertebral disc	-0.802681	-1.13716	-0.479307	6.40E-07
Acute pharyngitis	-0.672979	-0.949411	-0.403336	6.59E-07
Pain in joint	-0.671767	-0.948	-0.397993	1.36E-06
Displacement of intervertebral disc	-0.815436	-1.1832	-0.46553	2.49E-06
Obsessive-compulsive disorders	0.887842	0.510557	1.25373	6.75E-06
Neuralgia, neuritis, and radiculitis NOS	-1.26757	-1.91267	-0.684399	7.04E-06
Spinal stenosis	-1.35322	-2.05916	-0.724846	7.53E-06
Postnasal drip	-4.62091	-9.73661	-1.93343	1.42E-05
Poisoning by anticonvulsants and anti-Parkinsonism drugs	0.746832	0.415082	1.07059	1.44E-05
Fracture of unspecified bones	-0.861591	-1.28738	-0.458539	1.61E-05
Acute pain	-0.749858	-1.10918	-0.402129	1.69E-05
Type 2 diabetes with neurological manifestations	-3.03528	-5.6621	-1.32163	2.00E-05
Threatened premature labor	-1.27123	-1.93959	-0.66037	2.00E-05
Acute sinusitis	-0.652874	-0.974094	-0.343404	2.50E-05
Lymphadenitis	-0.904953	-1.37336	-0.468718	2.53E-05
Dissociative disorder	1.36411	0.737973	1.98398	2.68E-05
Diverticulosis	-1.11842	-1.73191	-0.56841	2.77E-05
Chronic pain	-0.647335	-0.959238	-0.341303	2.84E-05
Bariatric surgery	-0.866161	-1.30575	-0.448978	2.95E-05
Swelling of limb	-0.765432	-1.15618	-0.39239	3.89E-05
Obstetrical/birth trauma	-0.823904	-1.26633	-0.407707	6.73E-05
Pyelonephritis	-0.771936	-1.18277	-0.38062	7.73E-05
Hereditary and idiopathic peripheral neuropathy	-1.18275	-1.87916	-0.556107	0.000115613
Benign neoplasm of skin	-0.873675	-1.38166	-0.408595	0.000136442
Sprains and strains	-0.483966	-0.738681	-0.232544	0.000150085
Varicose veins of lower extremity, symptomtic	-3.73183	-8.71826	-1.38693	0.000151169
Other disorders of bone and cartilage	-0.977844	-1.54727	-0.454198	0.00015505
Hypopotassemia	0.527184	0.255698	0.795469	0.0001562
Back pain	-0.523466	-0.797648	-0.251068	0.000161049
Alcohol-related disorders	0.480371	0.230235	0.726888	0.000188367
Contusion	-0.475407	-0.726071	-0.225308	0.000195923
Fracture of vertebral column without mention of spinal cord injury	-0.867482	-1.38301	-0.392485	0.00022266
Anemia during pregnancy	-1.36596	-2.27201	-0.596286	0.00024252
Excessive or frequent menstruation	-0.749178	-1.18207	-0.339978	0.000246687
Spinal stenosis of lumbar region	-1.04498	-1.69256	-0.46385	0.000249851
Nonspecific abnormal findings on radiological and other examination of musculoskeletal system	-0.880992	-1.41163	-0.392493	0.000268915
Insulin pump user	-1.08316	-1.76431	-0.473139	0.000301026
Attention deficit hyperactivity disorder	0.546472	0.253074	0.833464	0.000304139
Infectious and parasitic complications affecting pregnancy	-1.70802	-2.9249	-0.718741	0.00032164
Dislocation	-0.671742	-1.07281	-0.295743	0.000337805
Chondromalacia	-1.67632	-3.01391	-0.674825	0.000350404
Polyneuropathy in diabetes	-2.57391	-5.05465	-0.954902	0.000354193
Eustachian tube disorders	-1.58149	-2.76963	-0.642064	0.000408995
Sebaceous cyst	-1.34416	-2.31177	-0.54972	0.000428005
Alteration of consciousness	0.494817	0.219964	0.764774	0.000464589
Salicylates causing adverse effects in therapeutic use	0.947428	0.425351	1.44765	0.000498408
Symptoms and disorders of the joints	-1.02163	-1.70305	-0.418934	0.000558492
Normal delivery	-0.918678	-1.51387	-0.378226	0.000598055
Other specified disorders of breast	-1.20998	-2.05507	-0.483328	0.000660335
Other derangement of joint	-0.815716	-1.34029	-0.331182	0.000718056
Acquired spondylolisthesis	-1.30695	-2.25575	-0.510747	0.000735629
Other disorders of soft tissues	-0.999105	-1.65808	-0.400228	0.000766244
Cervical radiculitis	-0.892292	-1.47793	-0.357387	0.000779133
Toxic effect of other metals	1.64999	0.702761	2.57921	0.000784077
Open wound of lip and mouth	-0.899872	-1.51497	-0.353061	0.000842181
Cervicalgia	-0.48395	-0.777572	-0.196905	0.000874089
Peripheral enthesopathies and allied syndromes	-0.67072	-1.10372	-0.265387	0.000937934
Suppurative and unspecified otitis media	-0.592384	-0.972412	-0.232118	0.00105645
Fracture of radius and ulna	-0.73306	-1.22442	-0.282912	0.00106234
Cough	-0.471615	-0.763754	-0.186217	0.00110782
Infections of genitourinary tract during pregnancy	-1.05428	-1.77169	-0.403202	0.00111394
Complication of internal orthopedic device	-0.771942	-1.28715	-0.296895	0.00111581
Rupture of synovium	-3.03247	-7.91883	-0.92064	0.00117299
Other peripheral nerve disorders	-0.546487	-0.894275	-0.211827	0.00120704
Problems associated with amniotic cavity and membranes	-0.921113	-1.54842	-0.347895	0.00124932
Alcoholism	0.387097	0.150564	0.622794	0.001369
Muscle weakness	-1.02726	-1.74968	-0.379978	0.00137401
Abdominal pain	-0.45146	-0.726632	-0.175191	0.00139457
Pain in limb	-0.44592	-0.725928	-0.169596	0.00150385
Presbyopia	-1.24527	-2.22668	-0.434626	0.00163912
Dermatophytosis of nail	-1.59177	-2.98809	-0.535349	0.00167493
Synovitis and tenosynovitis	-0.721604	-1.2236	-0.260158	0.00173417
Ganglion and cyst of synovium, tendon, and bursa	-1.28607	-2.33472	-0.440508	0.0017438
Viral hepatitis B	1.81547	0.715256	2.84125	0.00175629
Adverse drug events and drug allergies	0.436279	0.163058	0.705987	0.001834
Chemotherapy	-0.916954	-1.56415	-0.325251	0.00190199
Localized superficial swelling, mass, or lump	-1.01971	-1.77667	-0.353699	0.00199037
Abnormality of organs and soft tissues of pelvis complicating pregnancy, childbirth, or the puerperium	-0.90066	-1.54881	-0.313692	0.00207939
Barrett's esophagus	-1.76638	-3.45217	-0.560893	0.00209368
Internal derangement of knee	-0.670115	-1.1452	-0.232874	0.00217365
Coronary atherosclerosis	-0.933853	-1.62602	-0.319521	0.00220141
Septicemia	-0.697949	-1.17993	-0.243134	0.0022789
Other anemias	-0.492706	-0.820536	-0.173773	0.00229448
Stiffness of joint	-1.18715	-2.13871	-0.38986	0.00245856
Thoracic or lumbosacral neuritis or radiculitis, unspecified	-0.579073	-0.979311	-0.198423	0.00254245
Viral infection	-0.491546	-0.829912	-0.166867	0.00272552
Spondylosis with myelopathy	-2.23584	-4.65584	-0.646165	0.00283679
Eating disorder	0.815088	0.28368	1.33137	0.00292831
Fracture of clavicle or scapula	-0.965802	-1.72854	-0.308767	0.0029496
Poisoning by agents primarily acting on the smooth and skeletal muscles and respiratory system	0.714092	0.247099	1.16475	0.003038
Autism	1.19052	0.414814	1.90998	0.00328061
Systemic inflammatory response syndrome (SIRS)	-1.12211	-1.98401	-0.355713	0.00330567
Osteoarthrosis, localized, primary	-0.743177	-1.28581	-0.23867	0.00336046
Conjunctivitis, infectious	-0.625265	-1.08225	-0.200125	0.00340839
Disturbance of skin sensation	-0.450275	-0.762806	-0.146256	0.00348949
Pathologic fracture of vertebrae	-1.84667	-3.71626	-0.527822	0.00349197
Emphysema	-1.47725	-2.87729	-0.427085	0.00365495
Sexual and gender identity disorders	1.22483	0.413734	1.98701	0.00371225
Keratoderma, acquired	-2.9445	-7.86921	-0.735028	0.00385441
Noninfectious gastroenteritis	-0.426677	-0.728258	-0.134174	0.00400399
Poisoning by analgesics, antipyretics, and antirheumatics	0.401194	0.128477	0.668874	0.00411175
Essential hypertension	-0.419494	-0.713109	-0.130535	0.00430958
Otitis media	-0.937548	-1.68745	-0.275534	0.00451255
Mood disorders	0.424985	0.132417	0.711131	0.00463206
Gout	-1.64092	-3.36338	-0.433146	0.00463742
GERD	-0.403104	-0.687731	-0.122983	0.00466474
Postmenopausal bleeding	-2.65631	-7.51313	-0.620501	0.00470171
Diabetes mellitus	4.66058	1.63696	7.44734	0.00479088
Other and unspecified disc disorder	-0.587214	-1.02765	-0.173196	0.00490152
Glycosuria or Acetonuria	1.9177	0.593898	3.21589	0.00499824
Hallucinations	0.677117	0.208839	1.12713	0.00502353
Adjustment reaction	0.460829	0.140136	0.771325	0.00519032
Other disorders of intestine	-0.777421	-1.38978	-0.221358	0.00530577
Paranoid disorders	0.549338	0.165154	0.918789	0.0054921
Varicose veins	-1.48057	-2.93273	-0.386286	0.00559721
Acidosis	-0.489584	-0.852128	-0.140607	0.00561202
Dysthymic disorder	0.401139	0.118341	0.677603	0.00567655
Cystic mastopathy	-1.25292	-2.41632	-0.330642	0.00586059
Antihypertensive agents causing adverse effects	0.956557	0.28404	1.6014	0.00588097
Calculus of kidney	-0.575853	-1.01978	-0.160337	0.00598545
Acute and subacute necrosis of liver	-0.994012	-1.8167	-0.268706	0.0061304
Rash and other nonspecific skin eruption	-0.488803	-0.857469	-0.136281	0.00614582
Other symptoms referable to back	-0.725296	-1.30369	-0.19761	0.00621411
Nonspecific abnormal results of function study of brain and central nervous system	-1.05895	-1.95627	-0.281942	0.0063079
Insect bite	-1.00778	-1.87191	-0.264561	0.00652353
Disorders resulting from impaired renal function	-3.43973	-8.60308	-0.732552	0.00667694
Other complications of pregnancy NEC	-0.637969	-1.13562	-0.169046	0.00708488
Synoviopathy	-1.61482	-3.3205	-0.384099	0.00720023
Sepsis	-0.603202	-1.07206	-0.158364	0.00734163
Hyperlipidemia	-0.479454	-0.847055	-0.124563	0.00773756
Musculoskeletal symptoms referable to limbs	-0.681885	-1.23109	-0.173157	0.00784962
Fever of unknown origin	-0.39243	-0.691578	-0.101227	0.00798162
Disorders of conjunctiva	-1.33096	-2.68739	-0.306527	0.00824814
Other upper respiratory disease	-0.447667	-0.795904	-0.112987	0.00833438
Fracture of humerus	-0.940073	-1.78438	-0.221518	0.00876513
Curvature of spine	-1.66939	-3.43299	-0.370777	0.00901696
Other symptoms/disorders or the urinary system	-0.700854	-1.27801	-0.167849	0.00914321
Malignant neoplasm of testis	2.18566	0.612146	3.49984	0.00918035
Fetal distress and abnormal forces of labor	-0.741412	-1.35959	-0.176107	0.00925265
Develomental delays and disorders	0.451602	0.113058	0.781145	0.00927503
Bursitis	-1.06227	-2.07213	-0.236072	0.00977256
Acute upper respiratory infections of multiple or unspecified sites	-0.344017	-0.610661	-0.0822953	0.00979308
Polycythemia, secondary	-2.77624	-7.72523	-0.515971	0.00991866
Staphylococcus infections	-1.21699	-2.36748	-0.269844	0.00997523
Malignant neoplasm of liver, primary	-4.14318	-9.58552	-0.749394	0.0100803
Gastritis and duodenitis, NOS	-0.445198	-0.800404	-0.10354	0.0102243
Other unspecified back disorders	-1.01897	-1.93838	-0.226664	0.0102737
Kyphoscoliosis and scoliosis	-0.61297	-1.12388	-0.139571	0.0103439
Lordosis (acquired)	-2.78932	-7.74639	-0.510232	0.0104142
Suicidal ideation or attempt	0.997912	0.241983	1.71428	0.0104973
Chronic obstructive asthma with exacerbation	1.50554	0.363539	2.61803	0.0105359
Stricture of artery	-2.96643	-7.99502	-0.532077	0.0105887
Pelvic peritoneal adhesions, female (postoperative) (postinfection)	-0.721984	-1.33699	-0.159699	0.0109206
Orchitis and epididymitis	-1.23014	-2.51689	-0.251754	0.0109717
Edema	-0.458528	-0.827619	-0.102208	0.011271
Acute renal failure	-0.484365	-0.877093	-0.107462	0.0113202
Acquired absence of breast	-0.613489	-1.11992	-0.135076	0.0113375
Open wound of neck	0.868135	0.200938	1.49387	0.0117008
Other abnormality of urination	-0.826575	-1.56029	-0.174897	0.0117027
Hemorrhoids	-0.415322	-0.753213	-0.0900233	0.0119127
Antirheumatics causing adverse effects in therapeutic use	0.956613	0.215561	1.65576	0.0123423
Acquired deformities of knee	-3.24574	-8.45636	-0.524833	0.0132688
Adverse effects of sedatives or other central nervous system depressants and anesthetics	0.351838	0.0737357	0.624811	0.013399
Iatrogenic pulmonary embolism and infarction	-2.72046	-7.68263	-0.433607	0.0135383
Abnormal serum enzyme levels	-0.57117	-1.05833	-0.113586	0.0137334
Disorders of adrenal glands	-1.6153	-3.43291	-0.285049	0.0143999
Vitamin B-complex deficiencies	-0.730672	-1.3726	-0.139403	0.0145572
Other venous embolism and thrombosis	-0.560125	-1.04454	-0.106166	0.0148779
Bursitis disorders	-1.83601	-4.17724	-0.301625	0.0150873
Pathologic fracture	-1.64917	-3.50951	-0.282462	0.0152208
Diseases of esophagus	-0.951384	-1.87944	-0.17033	0.0152327
Anxiety disorder	0.366127	0.0697026	0.668469	0.0152872
Cyst of kidney, acquired	-1.33207	-2.79427	-0.227654	0.0153433
Fracture of ribs	-0.566336	-1.06695	-0.10391	0.0155176
Antepartum hemorrhage, abruptio placentae, and placenta previa	-0.820427	-1.56763	-0.147217	0.0158462
Impaired fasting glucose	-2.13209	-4.88065	-0.324656	0.0158616
Disorders of sacrum	-0.788319	-1.50959	-0.139068	0.0162407
Type 1 diabetes	-1.12059	-2.31459	-0.184705	0.0165168
Generalized anxiety disorder	0.323605	0.0594194	0.584121	0.01655
Other specified osteoporosis	-1.59003	-3.38771	-0.255745	0.0168446
Other high-risk pregnancy	-0.956673	-1.86042	-0.161807	0.0170773
Fluid overload	-0.886326	-1.72043	-0.148392	0.0173541
Benign neoplasm of eye	-4.27508	-9.71055	-0.582323	0.0175854
Urinary tract infection	-0.338803	-0.623076	-0.0583803	0.0177425
Atrophic gastritis	-0.627752	-1.19839	-0.104397	0.0178162
Malposition and malpresentation of fetus or obstruction	-0.630146	-1.19998	-0.104779	0.0178867
Allergic reaction to food	0.801507	0.140442	1.43054	0.0182364
Testicular hypofunction	-0.946782	-1.90729	-0.148651	0.0182398
Encounter for long-term (current) use of anticoagulants	-0.587682	-1.11643	-0.0949758	0.0186575
Poisoning by primarily systemic agents	0.501417	0.085234	0.900931	0.0187511
Short stature	1.82038	0.324862	3.15288	0.0188245
Disorders of esophageal motility	-1.0002	-2.012	-0.15316	0.0189596
Malaise and fatigue	-0.321933	-0.594584	-0.0522404	0.0191958
Schizophrenia and other psychotic disorders	2.30024	0.390238	4.12193	0.0193604
Impetigo	-0.90756	-1.79531	-0.138201	0.0194058
Polydipsia	1.0657	0.173431	1.91114	0.0201353
Viral hepatitis	-2.85249	-7.93831	-0.352937	0.0201845
Pulmonary embolism and infarction, acute	-0.840884	-1.6731	-0.12269	0.0203366
Wheezing	-0.841535	-1.65842	-0.122746	0.020534
Ulcerative colitis (chronic)	-2.44893	-7.33694	-0.293371	0.0206318
Sprains and strains of back and neck	-0.292224	-0.542947	-0.0445242	0.020647
Colon cancer	-2.42385	-7.31765	-0.282654	0.0207389
Hypothyroidism NOS	0.359717	0.0554653	0.656967	0.0207809
Syncope and collapse	-0.349086	-0.655448	-0.051524	0.0211776
Unspecified erythematous condition	-0.891688	-1.76423	-0.125193	0.021408
Gastrojejunal ulcer	-1.85863	-4.22735	-0.241466	0.0214367
Acute periodontitis	-0.772039	-1.51478	-0.107896	0.0216398
Myopia	-0.621482	-1.21981	-0.0845634	0.0222379
Shortness of breath	-0.364578	-0.68713	-0.050227	0.0227537
Osteopenia or other disorder of bone and cartilage	-0.503956	-0.967117	-0.0670631	0.0231936
Insomnia	0.304923	0.0412885	0.566459	0.0235009
Congenital osteodystrophies	-1.27864	-2.68267	-0.154601	0.0240784
Cysts of the jaws	2.49159	0.354922	4.43731	0.0240838
Abnormality of gait	-0.599237	-1.16322	-0.0745172	0.0245277
Diabetes type 2 with peripheral circulatory disorders	-3.25682	-8.43137	-0.322308	0.0245398
Superficial cellulitis and abscess	-0.483118	-0.931697	-0.0598919	0.0247088
Actinic keratosis	-0.93876	-1.9457	-0.107908	0.0251631
Constipation	0.322024	0.0398139	0.600057	0.0254906
Hyperosmolality and/or hypernatremia	-0.648751	-1.2736	-0.0754832	0.0257869
Kyphosis (acquired)	-1.28187	-2.74453	-0.140214	0.0258678
Spondylosis and allied disorders	3.14033	0.363599	6.28072	0.0262681
Other aneurysm	-3.34548	-8.67849	-0.298093	0.026548
Trigeminal nerve disorders [CN5]	-1.21771	-2.6084	-0.127028	0.0268911
Other infectious and parasitic diseases	-0.591503	-1.15977	-0.0650502	0.0269913
Uterine/Uterovaginal prolapse	-1.06055	-2.24289	-0.109137	0.0273194
Pathological, developmental or recurrent dislocation	-0.737864	-1.48722	-0.0780467	0.0273524
Glucocorticoid deficiency	-1.05049	-2.14812	-0.109982	0.0274457
Cancer of other male genital organs	4.99495	0.624451	11.0179	0.0275509
Atrial fibrillation	-0.860426	-1.78907	-0.0871368	0.0277547
Irritable Bowel Syndrome	0.389058	0.0427947	0.724818	0.0279714
Electrolyte imbalance	-0.743213	-1.49024	-0.0745551	0.0285023
Hyperplasia of prostate	-1.04286	-2.21613	-0.100294	0.0285439
Other hemoglobinopathies	-2.61244	-7.62818	-0.216259	0.0285745
Other and unspecified coagulation defects	-0.798831	-1.61645	-0.0790913	0.0286297
Urethritis and urethral syndrome	-1.39553	-3.15096	-0.127334	0.0286684
Osteoarthritis; localized	-0.505491	-0.992996	-0.0506698	0.0288099
Osteoarthrosis NOS	-0.401508	-0.776551	-0.0399697	0.0291978
Thrombotic microangiopathy	4.31015	0.510888	9.51875	0.0292251
Secondary/extrinsic cardiomyopathies	-3.24807	-8.50808	-0.2419	0.0299411
Encounter for long-term (current) use of antibiotics	-0.67271	-1.34669	-0.0613281	0.0303131
Malignant neoplasm of other and ill-defined sites within the digestive organs and peritoneum	-3.72134	-9.19616	-0.260459	0.030911
Cellulitis and abscess of trunk	-0.522852	-1.03456	-0.045336	0.031353
Congenital anomalies of the integument	1.73028	0.159094	3.28376	0.031599
Rickets or osteomalacia	2.89151	0.25069	5.7273	0.0318658
Postlaminectomy syndrome	-0.954189	-2.00203	-0.0769114	0.0318917
Nonspecific chest pain	-0.291258	-0.561228	-0.0241214	0.0325331
Other conditions or status of the mother complicating pregnancy, childbirth, or the puerperium	-0.419753	-0.822222	-0.0333431	0.0329622
Rheumatoid arthritis	-0.75906	-1.56669	-0.0568208	0.0332517
Seborrheic keratosis	-0.768738	-1.59209	-0.0564761	0.0334953
Conduct disorders	0.475046	0.0378966	0.894916	0.0335201
Anorexia nervosa	0.877304	0.0699742	1.65823	0.0335967
Regional enteritis	-0.921824	-1.94048	-0.065443	0.0338662
Other chronic nonalcoholic liver disease	-0.47238	-0.942028	-0.0312433	0.0354569
Blood in stool	-0.43807	-0.871954	-0.0287252	0.0355972
Symptomatic menopause	-0.673893	-1.372	-0.0427863	0.0358104
Periapical abscess	-0.523805	-1.05608	-0.0324698	0.0362094
Streptococcus infection	-0.594222	-1.20441	-0.0359146	0.036489
Spermatocele	-3.24076	-8.45325	-0.152699	0.0366824
First degree AV block	0.911717	0.0572431	1.70693	0.0370947
Congenital musculoskeletal deformities of spine	-1.32157	-3.03516	-0.0657254	0.0378427
Toxic effect of other substances, chiefly nonmedicinal as to source	0.543513	0.0288696	1.03508	0.0387452
Plica syndrome	-1.10688	-2.47912	-0.0502893	0.0390189
Transient cerebral ischemia	-0.580762	-1.18191	-0.0279785	0.039102
Hyperhidrosis	-0.647524	-1.33305	-0.0306107	0.0392075
Dysuria	-0.332655	-0.659921	-0.0155162	0.0396521
Disorders of coccyx	-0.828472	-1.73662	-0.0361957	0.0398865
Bone cancer	-1.93404	-4.76332	-0.065395	0.0409335
Complication due to other implant and internal device	-0.700012	-1.45219	-0.0251113	0.0417031
Reflux esophagitis	-0.42334	-0.857004	-0.01496	0.0419672
Intervertebral disc disorder with myelopathy	-1.32195	-3.08932	-0.0382369	0.0426959
Myeloid leukemia	2.74346	0.0870001	5.63882	0.0429372
Atherosclerosis	-1.69064	-4.18343	-0.0413928	0.0434414
Other symptoms involving abdomen and pelvis	-0.68034	-1.42151	-0.0177394	0.0438957
Nonallopathic lesions NEC	-1.33539	-3.07094	-0.0300955	0.0444035
Antineoplastic and immunosuppressive drugs causing adverse effects	-1.3253	-3.06308	-0.0277965	0.0447581
Spondylolisthesis, congenital	-0.849729	-1.85137	-0.0174502	0.0450234
Concussion	-0.338687	-0.685007	-0.00723541	0.0451071
Hemorrhage from gastrointestinal ulcer	-0.999922	-2.2316	-0.0198319	0.0451136
Influenza	-0.464151	-0.954447	-0.00842717	0.0457757
Respiratory arrest	-1.02029	-2.24892	-0.0162689	0.0461125
Genu valgum or varum (acquired)	-1.92019	-4.76539	-0.0248427	0.0465222
Esophagitis, GERD and related diseases	-0.371366	-0.755515	-0.00536647	0.0466609
Unspecified osteomyelitis	-0.971926	-2.15141	-0.0119376	0.0469867
Uterine leiomyoma	-0.692814	-1.48539	-0.00422459	0.0485274
Hypertension complicating pregnancy, childbirth, and the puerperium	-0.867802	-1.87739	-0.00352348	0.0490143
Joint effusions	-0.383537	-0.785631	-0.0013465	0.0491793
Degenerative disease of the spinal cord	-1.05298	-2.36496	-0.00336399	0.0492041
Chronic ulcer of leg or foot	-0.780473	-1.68559	-0.00215809	0.0493275
Cerebral cysts	1.07715	0.00324782	2.05914	0.0493496
Dental caries	-0.476393	-0.987165	-0.00130667	0.0493523
Deep vein thrombosis [DVT]	-0.657179	-1.39509	-0.000529049	0.0498063
Frequency of urination and polyuria	-0.42131	-0.864959	-0.000261931	0.0498542
Effects radiation NOS	-1.13331	-2.59348	0.000239635	0.0500536
Congenital anomalies of face and neck	-1.48741	-3.74853	0.00267161	0.0504766
Diseases of hair and hair follicles	-1.40371	-3.32588	0.00343897	0.050634
Other hypertensive complications	-1.00685	-2.2847	0.00289358	0.0507262
Fracture of patella	-1.04349	-2.41123	0.00375384	0.0509213
Personal history of diseases of digestive system	-0.501359	-1.04144	0.00244356	0.0511576
Methicillin sensitive Staphylococcus aureus	-0.631891	-1.33432	0.00370126	0.0514093
Other disorders of male genital organs	-0.680597	-1.47452	0.00457441	0.051654
Infantile cerebral palsy	1.59985	-0.0124312	3.10469	0.0517045
Viral pneumonia	0.978998	-0.00816282	1.91323	0.0518469
Benign neoplasm of colon	-0.39962	-0.824254	0.0033004	0.0519534
Diarrhea	-0.272208	-0.551883	0.00273709	0.0523436
Malignant neoplasm of female breast	-1.02468	-2.37005	0.010285	0.052569
Sciatica	-0.378863	-0.781558	0.00489137	0.0530611
Urinary calculus	-0.436301	-0.906699	0.00564018	0.0530843
Umbilical cord complications during labor and delivery	-0.438645	-0.910911	0.00589006	0.0532006
Acute appendicitis	-0.538077	-1.14928	0.00756212	0.0534312
Cyst of the salivary gland	3.11521	-0.0662622	5.97463	0.0541483
Other dyschromia	-0.822808	-1.82211	0.0155808	0.0547504
Tachycardia NOS	0.281102	-0.00626913	0.563103	0.0551578
Symptoms involving nervous and musculoskeletal systems	-0.558693	-1.17895	0.013778	0.0559886
Urethral stricture (not specified as infectious)	-1.22601	-2.94601	0.0277045	0.0560092
Abnormal mammogram	-0.636763	-1.37253	0.0173886	0.0567429
Open wound of toe(s)	-0.795876	-1.77997	0.0242398	0.0577515
Somatoform disorder	0.407325	-0.0138783	0.813102	0.0578731
Hypermetropia	-0.763762	-1.69167	0.0255465	0.058459
Chronic kidney disease, Stage I or II	-1.82447	-4.6697	0.0556461	0.0588337
Otalgia	-0.423247	-0.889698	0.016446	0.0594689
Pulpitis and necrosis of tooth pulp	2.22523	-0.106637	4.43379	0.0608453
Systemic lupus erythematosus	-0.948471	-2.15833	0.0402616	0.0609345
Ingrowing nail	-0.642635	-1.4035	0.028901	0.0613214
Abnormal glucose	1.1535	-0.059068	2.25161	0.0613554
Abnormal findings on exam of gastrointestinal tract/ abdominal area	-0.49774	-1.06315	0.0238266	0.0618609
Pectus excavatum	2.21334	-0.120173	4.4235	0.0623484
Personal history of allergy to medicinal agents	0.362748	-0.0192664	0.733253	0.0625098
Hypoparathyroidism	-2.23385	-7.19514	0.107321	0.0644429
Hemarthrosis	-2.09692	-6.99215	0.102129	0.0649102
Other disorders of ear	-1.31141	-3.16966	0.0733527	0.0650845
Psoriasis vulgaris	-0.995861	-2.36713	0.0580651	0.0656701
Sleep related movement disorders	-1.59114	-4.07595	0.0895119	0.0658272
Acute bronchospasm	-0.842295	-1.89305	0.0519055	0.0659094
Cervicocranial/Cervicobrachial syndrome	-2.24728	-7.21491	0.1206	0.0660762
Complication of nervous system device, implant, and graft	-1.64755	-4.22749	0.102254	0.0675689
Pituitary hyperfunction	0.883568	-0.0691546	1.79795	0.0684461
Pleurisy; pleural effusion	-0.365269	-0.778826	0.0283691	0.0694187
Fracture of hand or wrist	-0.327782	-0.700989	0.0254492	0.0694596
Fracture of lower limb	-0.595407	-1.30891	0.0454043	0.0695291
Other nonspecific findings on examination of urine	-0.466711	-1.0037	0.0371133	0.0700373
Myringitis	-2.46291	-7.62555	0.16691	0.0703176
Rheumatic fever / chorea	2.1354	-0.192805	4.34864	0.070981
Chronic glomerulonephritis, NOS	-2.92538	-8.42216	0.202564	0.0716699
Extrapyramidal disease and abnormal movement disorders	0.453353	-0.0412372	0.926763	0.0718216
Vertiginous syndromes and other disorders of vestibular system	1.08215	-0.102061	2.18572	0.0719565
Psychophysical visual disturbances	0.76439	-0.071721	1.53836	0.0720601
Defibrination syndrome	-1.53862	-3.96579	0.125401	0.0730257
Atherosclerosis of aorta	-1.09254	-2.70515	0.09159	0.0732551
Persistent vomiting	-0.696309	-1.55708	0.0663064	0.074822
Cardiogenic shock	-1.30725	-3.29516	0.124063	0.0767987
Infection of the eye	-1.54732	-3.99509	0.148034	0.0771257
Abnormal findings on mammogram or breast exam	-2.08733	-6.99348	0.186847	0.0774968
Ulceration of the lower GI tract	-1.1155	-2.63435	0.116412	0.0781361
Screening for malignant neoplasms of the skin	-0.355708	-0.771193	0.0391888	0.0781893
Diaphragmatic hernia	-0.330902	-0.717667	0.0366571	0.0783575
Disorders of iris and ciliary body	1.40343	-0.182518	2.75785	0.0793853
Proteinuria	-0.706686	-1.61658	0.0787293	0.0797004
Vascular disorders of kidney/hypertrophy	-1.69829	-4.44643	0.175108	0.0799995
Disturbance of salivary secretion	0.747314	-0.0958718	1.54964	0.0811977
Obstructive sleep apnea	-0.330869	-0.718219	0.0406523	0.0815505
Chronic Kidney Disease, Stage IV	-2.29754	-7.37745	0.223855	0.0816523
Abnormality in fetal heart rate or rhythm	-0.516187	-1.14806	0.064843	0.0829169
Acute posthemorrhagic anemia	-0.381244	-0.837257	0.0484492	0.0829964
Contracture of joint	-1.19428	-2.99976	0.138877	0.0831187
Tics and stuttering	1.08486	-0.158254	2.16253	0.0838891
Postmenopausal atrophic vaginitis	-1.37148	-3.64629	0.163388	0.0843452
Carcinoma in situ of skin	-2.38691	-7.50378	0.250997	0.084523
Lipoma	-0.775835	-1.85423	0.0968994	0.0846385
Hypovolemia	-0.235422	-0.507624	0.0325178	0.0853245
Radiotherapy	-0.523607	-1.17121	0.0707348	0.0856474
Other specified cardiac dysrhythmias	0.2816	-0.0400856	0.594881	0.0856601
Acute tonsillitis	-0.466774	-1.04817	0.0629751	0.0857432
Phlebitis and thrombophlebitis of intracranial venous sinuses	-2.56631	-7.95087	0.297455	0.085982
Methicillin resistant Staphylococcus aureus	-0.591081	-1.32997	0.0841362	0.0877799
Fibrosclerosis of breast	-1.12311	-2.80752	0.150822	0.0878172
Diseases of the oral soft tissues, excluding lesions specific for gingiva and tongue	-0.527206	-1.19182	0.0753251	0.0880881
Symptoms involving head and neck	-0.820492	-1.91395	0.118102	0.0891096
Iron deficiency anemia secondary to blood loss (chronic)	-0.622967	-1.42972	0.090897	0.089343
Supraventricular premature beats	-0.936579	-2.29373	0.131918	0.0895306
Convulsions	-0.258642	-0.566505	0.0393634	0.0895811
Paroxysmal tachycardia, unspecified	1.26516	-0.208327	2.64181	0.0896476
Nonspecific abnormal findings on radiological and other examination of other intrathoracic organs (echocardiogram, etc)	-0.781809	-1.84846	0.113993	0.0901074
Tuberculosis	-2.28957	-7.42037	0.287623	0.0909037
Chronic venous hypertension	-2.72194	-8.29107	0.336583	0.0911978
Circulatory disease NEC	-0.413636	-0.926576	0.0645313	0.0913943
Traumatic and surgical subcutaneous emphysema	-1.16553	-2.98459	0.1679	0.0919897
Congenital anomalies of skin	-1.1689	-2.91145	0.177543	0.0928418
Major puerperal infection	-1.20017	-2.95329	0.185055	0.0929464
Multiple gestation	-1.29302	-3.54423	0.187616	0.0932959
Muscle/tendon sprain	-0.977502	-2.43907	0.149692	0.0939265
Abnormal results of function study of kidney	-0.967699	-2.40238	0.150678	0.0944498
Poisoning by drugs primarily affecting the autonomic nervous system	0.475574	-0.0845286	1.00862	0.0946592
Disorders of the pituitary gland and its hypothalamic control	0.893934	-0.162162	1.88694	0.0948349
Memory loss	-0.422605	-0.950792	0.0712109	0.0949471
Psychogenic disorder	0.459565	-0.0823608	0.974911	0.0950496
Type 1 diabetes with renal manifestations	-2.33754	-7.5235	0.324166	0.0958291
Anorexia	0.419279	-0.076172	0.891931	0.0958352
Neoplasm of uncertain behavior of skin	-0.633667	-1.499	0.105294	0.0960883
Mitral valve stenosis and aortic valve stenosis	1.21678	-0.232334	2.55356	0.0961262
Cancer of stomach	-2.12423	-7.15112	0.29896	0.096383
Mucous polyp of cervix	1.35581	-0.264388	2.85213	0.0967543
Chronic obstructive asthma	0.688221	-0.129693	1.45345	0.0968523
Senile osteoporosis	-1.96923	-6.87746	0.283603	0.096875
Central/nonobstroctive sleep apnea	-0.915674	-2.26508	0.15141	0.0970123
Ventral hernia	-0.717442	-1.71884	0.120978	0.0971762
Symptoms involving cardiovascular system	-0.722842	-1.70962	0.123703	0.0973346
Acute (transverse) myelitis	2.74859	-0.505053	6.83348	0.0974518
Dermatitis due to solar radiation	-1.05386	-2.73413	0.171967	0.0980811
Breast disorder NOS	-1.08471	-2.76572	0.182074	0.0983278
Gingivitis	-1.11457	-2.82799	0.187415	0.0983351
Other conditions of brain, NOS	-0.385727	-0.868306	0.0697588	0.0983373
Open wound of nose and sinus	0.638491	-0.126222	1.32728	0.0984072
Diabetes or abnormal glucose tolerance complicating pregnancy	-0.781803	-1.87402	0.136035	0.0985268
Mitral valve disease	-2.19846	-7.29004	0.324836	0.0991585
Keratitis	-1.1019	-2.85213	0.184708	0.0994404
Deficiency of humoral immunity	-1.99123	-6.9253	0.304903	0.100254
Malunion and nonunion of fracture	-0.539469	-1.2584	0.0992458	0.100604
Bundle branch block	1.46765	-0.321098	3.01536	0.101892
Other disorders of peritoneum	-0.829703	-1.98521	0.155719	0.102311
Cellulitis and abscess of arm/hand	0.292319	-0.0604879	0.631875	0.10318
Chronic renal failure [CKD]	-0.56007	-1.31071	0.111564	0.104967
Galactorrhea	0.943029	-0.203131	2.0834	0.105524
Mammographic microcalcification	-1.23294	-3.47288	0.225834	0.106095
Tobacco use disorder	-0.212372	-0.468488	0.0456591	0.106411
Gram negative septicemia	-0.752197	-1.82046	0.150995	0.106652
Arthropathy associated with neurological disorders	-3.20249	-8.77742	0.541747	0.107615
Epistaxis or throat hemorrhage	-0.477483	-1.12521	0.0993126	0.107857
Anal and rectal polyp	-0.645042	-1.56466	0.133995	0.108999
Pulmonary heart disease	-0.681372	-1.62606	0.14596	0.109943
Empyema and pneumothorax	-0.627287	-1.51678	0.133416	0.110263
Pancreatic cancer	2.12082	-0.562395	4.33262	0.11078
Early onset of delivery	-0.471304	-1.09451	0.104283	0.110804
Mental retardation	0.814107	-0.195184	1.76331	0.111097
Cerebral aneurysm	-1.43189	-3.92161	0.295786	0.11259
Toxic effect of noxious substances eaten as food	1.71475	-0.43354	3.75431	0.112887
Type 2 diabetes with renal manifestations	-1.14215	-3.08023	0.235134	0.112953
Hypersensitivity angiitis	2.18703	-0.581313	4.84153	0.112964
Acute gastritis	-0.463171	-1.09059	0.106205	0.113779
Bronchitis	-0.250649	-0.571539	0.0591439	0.113939
Encephalopathy, not elsewhere classified	-0.333203	-0.763712	0.0792252	0.114715
Secondary malignant neoplasm	-1.76596	-6.63468	0.325379	0.114863
Hypocalcemia	0.53126	-0.133788	1.15923	0.114906
Other nutritional deficiency	0.627212	-0.159833	1.37331	0.11573
Myeloproliferative disease	-0.987249	-2.53755	0.221402	0.11592
Peripheral angiopathy in diseases classified elsewhere	-2.64727	-8.02292	0.512049	0.11686
Elevated blood pressure reading without diagnosis of hypertension	-0.315458	-0.73073	0.077342	0.117351
Rosacea	-0.743183	-1.84259	0.177334	0.118725
Chronic tonsillitis and adenoiditis	-0.379896	-0.896313	0.0941012	0.119084
Secondary malignancy of lymph nodes	-1.73709	-6.60337	0.339831	0.119814
Central origin vertigo	1.44524	-0.430144	3.05423	0.120796
Mastoiditis & related conditions	-1.23524	-3.51076	0.283064	0.120996
Disorders of phosphorus metabolism	-0.497245	-1.17697	0.126643	0.121137
Elevated white blood cell count	-0.291673	-0.67526	0.0763247	0.12183
Disturbances of sensation of smell and taste	0.918156	-0.260393	2.01661	0.122435
Contracture of tendon (sheath)	1.01422	-0.298373	2.2057	0.124507
Pseudomonal pneumonia	-2.10029	-7.22129	0.466258	0.126596
Glossodynia	-1.42163	-3.95029	0.364703	0.128203
Keloid scar	-1.05437	-2.8118	0.274506	0.12842
Dermatochalasis	-1.85785	-6.79007	0.423293	0.128474
Cancer of kidney and renal pelvis	-2.20731	-7.41209	0.500143	0.128767
Allergic conjunctivitis	0.69732	-0.21629	1.529	0.129534
Congenital anomalies of genital organs	1.94104	-0.671843	4.02483	0.129991
Joint/ligament sprain	-0.288812	-0.681712	0.0829864	0.1301
Abnormal coagulation profile	-0.600139	-1.47457	0.168021	0.130328
Acute and chronic tonsillitis	-1.15534	-3.39303	0.292952	0.130725
Herpes zoster with nervous system complications	1.09335	-0.347813	2.42377	0.130824
Acquired deformities of hip	-2.06027	-7.16031	0.495748	0.130983
Nephrotic syndrome without mention of glomerulonephritis	-2.01666	-7.08714	0.477318	0.13186
Premature beats	-0.595402	-1.48754	0.167846	0.131971
Other specified diseases of the salivary glands	1.5639	-0.512733	3.47246	0.132203
Malignant neoplasm of unspecified male genital organ	2.6049	-0.929825	5.367	0.132319
Dysplasia of cervix	-1.9309	-6.87198	0.488475	0.132792
Postoperative infection	-0.333421	-0.792168	0.0997559	0.133789
Paralytic ileus	0.365496	-0.117144	0.82365	0.135019
Cerebrovascular disease	-1.30979	-3.77436	0.347722	0.135165
Bronchopneumonia and lung abscess	-0.932629	-2.46466	0.264919	0.135384
Other acquired musculoskeletal deformity	-0.585894	-1.46721	0.172131	0.135578
Type 1 diabetes with neurological manifestations	-1.80409	-6.73281	0.435873	0.135678
Cardiac and circulatory congenital anomalies	-1.54647	-4.43453	0.417952	0.135943
Primary pulmonary hypertension	-1.93611	-6.95725	0.482957	0.137071
Papanicolaou smear of cervix or vagina with atypical squamous cells	-0.614163	-1.51834	0.186218	0.137223
Vitiligo	-2.20918	-7.48893	0.571522	0.138824
Diseases of nail, NOS	-0.990278	-2.70118	0.287575	0.138945
Myeloid leukemia, acute	1.94575	-0.673077	4.31129	0.140097
Dependence on respirator [Ventilator] or supplemental oxygen	-0.421539	-1.01906	0.134254	0.140271
Infestation (lice, mites)	0.845501	-0.298251	1.89482	0.141324
Premature menopause and other ovarian failure	-1.17872	-3.44658	0.344235	0.141747
Endocrine and metabolic disturbances of fetus and newborn	1.14416	-0.423776	2.48079	0.141784
Dyshidrosis	-1.75467	-6.65131	0.46341	0.142106
Vascular dementia	2.26308	-0.908779	4.68517	0.143115
Behcet's syndrome	3.05802	-0.963845	8.62505	0.143554
Abnormal heart sounds	-0.465034	-1.15384	0.151005	0.143865
Symptoms affecting skin	0.806687	-0.283889	1.86557	0.144181
Bacteremia	-0.551378	-1.36676	0.182244	0.145257
Solitary pulmonary nodule	-0.698139	-1.79217	0.229554	0.146901
Fracture of pelvis	-0.654183	-1.6891	0.213787	0.147027
Alopecia	-0.581615	-1.45418	0.195912	0.147556
Benign neoplasm of other parts of digestive system	-0.639811	-1.65147	0.2124	0.148526
Chronic inflammatory pelvic disease	-0.763735	-1.99066	0.253901	0.148667
Abnormal granulation tissue	0.859628	-0.325418	1.97143	0.149424
Conjunctivitis, noninfectious	-2.75045	-8.47782	0.778479	0.150496
Benign neoplasm of other endocrine glands and related structures	2.4255	-0.915973	5.7273	0.151368
Fibroadenosis of breast	-1.78253	-6.69718	0.532584	0.151631
Fasciitis	-0.503479	-1.26871	0.177795	0.15291
Hyperparathyroidism	-0.860751	-2.32551	0.290617	0.152957
Iron deficiency anemias, unspecified or not due to blood loss	-0.313209	-0.762358	0.113631	0.152976
Hypothermia/Chills	-0.469718	-1.16723	0.16928	0.153865
Other open wound of head and face	-0.207232	-0.500855	0.0767352	0.154353
Heart failure with reduced EF [Systolic or combined heart failure]	-0.87268	-2.42422	0.295297	0.155209
Poisoning/allergy of sulfonamides	0.40755	-0.159829	0.948478	0.155966
Parasomnia	0.4782	-0.18943	1.10695	0.156225
Poisoning by agents primarily affecting blood constituents	1.0505	-0.4171	2.48702	0.156283
Myopathy	-0.897846	-2.44545	0.312325	0.156309
Superficial injury without mention of infection	0.181195	-0.0709717	0.430325	0.158225
Anomalies of pupillary function	-0.856568	-2.30704	0.307922	0.158782
Complications of cardiac/vascular device, implant, and graft	-0.587089	-1.51483	0.21948	0.16039
Enthesopathy	-0.307678	-0.759553	0.118758	0.160462
Cerebral artery occlusion, with cerebral infarction	-0.589639	-1.54365	0.21847	0.16072
Migrain with aura	-0.410672	-1.02364	0.158939	0.161485
Hypersomnia	0.504143	-0.211523	1.17119	0.162248
ASCVD	-1.73203	-6.67151	0.54293	0.162636
Non-healing surgical wound	-0.597642	-1.54013	0.229989	0.163294
Hemoptysis	-0.551891	-1.44231	0.210459	0.163745
Open-angle glaucoma	-1.85313	-6.88729	0.593467	0.163943
Encounter for long-term (current) use of aspirin	-0.344928	-0.85641	0.138597	0.165194
Rotator cuff (capsule) sprain	-0.453769	-1.1675	0.177605	0.165414
Atrioventricular [AV] block	1.52634	-0.763792	3.24288	0.165598
Calculus of bile duct	0.60164	-0.265446	1.38887	0.166178
Nonrheumatic pulmonary valve disorders	-0.921571	-2.57322	0.349982	0.166757
Lack of normal physiological development, unspecified	-2.4399	-8.05327	0.764074	0.166991
Inflammatory and toxic neuropathy	-0.430198	-1.07989	0.174296	0.16702
Autoimmune hemolytic anemias	-3.00311	-9.00262	0.966787	0.167142
Acute vascular insufficiency of intestine	-0.956024	-2.68371	0.363755	0.167434
Hyperemesis gravidarum	-0.550872	-1.39387	0.224024	0.167882
Varicella infection	-1.77118	-6.71759	0.609104	0.16862
Superficial keratitis	-0.887194	-2.56069	0.333215	0.169397
Irregular menstrual bleeding	-0.584316	-1.50699	0.238654	0.169851
Myasthenia gravis	1.91297	-0.930485	4.34989	0.170269
Prolapse of vaginal walls	-0.551059	-1.43315	0.225298	0.170773
Acute reaction to stress	0.278888	-0.123516	0.664505	0.171338
Laxity of ligament or hypermobility syndrome	-1.01025	-2.86317	0.398533	0.1726
Cutaneous lupus erythematosus	-1.07999	-2.97586	0.440501	0.172982
Leukemia	1.44482	-0.700054	3.33255	0.173121
Peritoneal adhesions (postoperative) (postinfection)	-0.412754	-1.05242	0.175929	0.174126
Sleep related leg cramps	1.63062	-0.748046	4.38262	0.174746
Chronic pain syndrome	-0.29589	-0.74006	0.129656	0.175585
Umbilical hernia	-0.481525	-1.27569	0.202986	0.176411
Noninflammatory disorders of ovary, fallopian tube, and broad ligament	-0.469485	-1.20568	0.203743	0.176734
Labyrinthitis	0.654789	-0.317624	1.52159	0.1769
Tension headache	-0.345985	-0.880376	0.15287	0.178228
Paraproteinemia	-2.41292	-7.75135	0.880264	0.178768
Other allied disorders of spine	-0.599041	-1.6185	0.259396	0.18103
Other disorders of carbohydrate transport and metabolism	-2.72973	-8.51236	0.978581	0.181207
Subdural hemorrhage (injury)	-0.632282	-1.70387	0.275808	0.181422
Aneurysm and dissection of heart	-1.9304	-7.09078	0.708402	0.181827
Cardiac rhythm regulators causing adverse effects in therapeutic use	0.89297	-0.454337	2.09402	0.181911
Leprosy	3.7715	-2.32367	12.2364	0.182377
Pain and other symptoms associated with female genital organs	-0.223124	-0.558245	0.103726	0.182493
Cholecystitis without cholelithiasis	-0.278052	-0.706991	0.128034	0.183131
Mental disorders durring/after pregnancy	-0.311295	-0.790804	0.143894	0.183438
Pain, swelling or discharge of eye	-0.381359	-0.98758	0.173646	0.183525
Other non-epithelial cancer of skin	-0.600593	-1.66153	0.26146	0.184155
Other and nonspecific abnormal cytological, histological and immunological findings	1.55366	-0.768973	3.98062	0.184941
Encounter for long-term (current) use of anticoagulants, antithrombotics, aspirin	-0.190324	-0.475686	0.0906768	0.185352
Congenital anomalies of great vessels	0.984261	-0.514446	2.29967	0.185931
Abnormal sputum	-2.28238	-7.87035	0.868324	0.186102
Hypertensive chronic kidney disease	-0.541848	-1.45584	0.245946	0.186315
Lipoprotein disorders	-0.871132	-2.55147	0.3775	0.186982
Duodenal ulcer	-0.585104	-1.59709	0.264861	0.187525
Pyoderma	1.37486	-0.739721	3.21194	0.187772
Appendicitis	-0.817631	-2.27907	0.369726	0.188039
Other disorders of testis	1.09012	-0.608918	2.4722	0.188371
Idiopathic fibrosing alveolitis	1.64787	-0.947721	3.86201	0.188734
Congenital anomalies of breast	1.05978	-0.563013	2.54823	0.188934
Early or threatened labor; hemorrhage in early pregnancy	-0.390052	-1.00871	0.186052	0.18906
Intestinal infection	-0.44318	-1.15919	0.209593	0.189072
Gastrointestinal malfunction arising from mental factors	-1.17201	-3.55973	0.515878	0.189557
Other inflammatory spondylopathies	-0.71845	-1.96926	0.333199	0.190097
Cellulitis and abscess of leg, except foot	-0.266901	-0.684659	0.129818	0.190815
Gross hematuria	-0.68543	-1.89548	0.318029	0.191162
Short gestation; low birth weight; and fetal growth retardation	0.936201	-0.53285	2.14976	0.192617
Peritonitis and retroperitoneal infections	-0.530042	-1.43181	0.253891	0.193731
Malignant neoplasm of other urinary organs	-2.35092	-7.85192	0.92718	0.194477
Heartburn	-0.295049	-0.765489	0.147503	0.195539
Myalgia and myositis unspecified	-0.192829	-0.493288	0.100824	0.19976
Optic atrophy	-1.63222	-6.56686	0.69368	0.200695
Other immunological findings	-0.800254	-2.28013	0.392945	0.20103
Congenital deformities of feet	0.660174	-0.375841	1.59943	0.201701
Hydrocele	-0.743009	-2.22752	0.349176	0.202307
Allergic rhinitis	-0.243037	-0.632634	0.12765	0.202424
Thyroid cancer	-0.702498	-1.98387	0.351141	0.203168
Juvenile osteochondrosis	-1.05764	-3.37203	0.490851	0.203248
Acquired coagulation factor deficiency	-0.821858	-2.37539	0.406558	0.203489
Paroxysmal ventricular tachycardia	-0.669307	-1.91848	0.330568	0.203635
Splenomegaly	-0.488067	-1.32108	0.251583	0.203788
Nonrheumatic aortic valve disorders	-0.621764	-1.77037	0.309846	0.204122
Acute rheumatic heart disease	1.75749	-1.0892	4.15532	0.204865
Infection/inflammation of internal prosthetic device; implant; and graft	-0.405408	-1.07917	0.213251	0.204934
Respiratory insufficiency	0.390576	-0.22285	0.965877	0.206051
Anomalies of jaw size/symmetry	0.95266	-0.561704	2.31655	0.206586
Strabismus (not specified as paralytic)	-0.770601	-2.22515	0.390953	0.20724
Disorders of parathyroid gland	-1.91982	-7.22685	0.87398	0.207343
Other specified diseases of hair and hair follicles	-0.39147	-1.05271	0.208544	0.207842
Hemorrhage of fetus or newborn	1.58175	-1.02644	3.75554	0.208052
Hemorrhage in early pregnancy	-0.316489	-0.835614	0.172304	0.208817
Circadian rhythm sleep disorder	-0.785713	-2.27063	0.405434	0.209516
Symbolic dysfunction	-1.74817	-6.83667	0.772585	0.210046
Acute pancreatitis	-0.286444	-0.759955	0.156886	0.210308
Renal dialysis	0.289994	-0.167399	0.730182	0.210529
Voice disturbance	-0.511114	-1.41598	0.275248	0.21228
Conditions involving the integument and temperature regulation of fetus and newborn	1.16744	-0.756922	2.72879	0.212309
Pathologic fracture of femur	-1.5234	-4.93047	0.76759	0.212919
Iatrogenic endocrine disorders	1.86408	-1.18098	4.57509	0.213294
Type 1 diabetes with ophthalmic manifestations	-1.69352	-6.73262	0.771313	0.213343
Cancer of nasopharynx	2.94699	-2.43466	6.27999	0.214733
Poisoning by antifungal antibiotics	2.72572	-1.42802	8.32672	0.216607
Chronic sinusitis	-0.193	-0.507984	0.111417	0.216733
Squamous cell carcinoma	-1.14178	-3.64742	0.578857	0.217508
Eosinophilic esophagitis	-1.12822	-3.6435	0.572761	0.219529
Fracture of tibia and fibula	-0.345495	-0.94473	0.197998	0.220234
Spasm of muscle	-0.23749	-0.631251	0.139786	0.220753
Rheumatic disease of the heart valves	-1.94577	-7.33208	0.929174	0.220827
Vaginitis and vulvovaginitis	-0.262289	-0.699015	0.154392	0.22104
Nonrheumatic mitral valve disorders	-0.403905	-1.112	0.232494	0.221513
Vaginal enterocele, congenital or acquired	0.987745	-0.64229	2.50117	0.222058
Cancer of other lymphoid, histiocytic tissue	-1.16095	-3.7657	0.600336	0.223937
Portal hypertension	-0.901795	-2.76952	0.491824	0.224014
Cardiomegaly	-0.346391	-0.942642	0.205645	0.224777
Diabetes type 1 with peripheral circulatory disorders	-2.70411	-8.43033	1.26749	0.226399
Disorders of magnesium metabolism	-0.303303	-0.822338	0.186537	0.22966
Other specified congenital anomalies of kidney	-1.52934	-6.45675	0.76922	0.230877
Dermatitis herpetiformis	1.68653	-1.21314	4.13809	0.231446
Cerebral laceration and contusion	0.630969	-0.432144	1.5846	0.232323
Hereditary retinal dystrophies	-1.84719	-7.13009	0.942139	0.232755
Complications of labor and delivery NEC	-0.384386	-1.0665	0.237515	0.232965
Abnormal findings examination of lungs	-0.24303	-0.657163	0.153791	0.233636
Rupture of tendon, nontraumatic	-0.713385	-2.18496	0.415722	0.23507
Adverse reaction to serum or vaccine	0.480644	-0.326143	1.23557	0.235392
Obstructive chronic bronchitis	-0.48023	-1.39234	0.291496	0.235603
Fracture of neck of femur	-0.635025	-1.91014	0.37833	0.236429
Nonspecific abnormal findings on radiological and other examination of skull and head	-0.338117	-0.937626	0.217322	0.239185
Complications of transplants and reattached limbs	-0.427595	-1.19724	0.275375	0.240498
Perforation of tympanic membrane	0.567583	-0.404074	1.45049	0.240856
Poisoning by agents primarily affecting the gastrointestinal system	0.553419	-0.385709	1.44277	0.24092
stress incontinence, female	-0.344337	-0.958072	0.223517	0.241033
Loss of height	-1.47361	-6.37631	0.791575	0.24153
Mastodynia	-0.366643	-1.02419	0.239096	0.242237
Disorders of vitreous body	-0.751663	-2.40072	0.448515	0.242365
Encounter for long-term (current) use of antiplatelets/antithrombotics	-0.599923	-1.79259	0.375807	0.243058
Disorders of porphyrin metabolism	1.46844	-1.15427	3.70433	0.243456
Acute bronchitis and bronchiolitis	-0.171572	-0.466885	0.115313	0.243734
Cancer of mouth	1.51028	-1.17331	3.91411	0.243784
Secondary hyperparathyroidism (of renal origin)	-0.908182	-2.88455	0.554038	0.244619
Bacterial enteritis	-0.919417	-2.94093	0.55824	0.245095
Acute dermatitis due to solar radiation	-0.518088	-1.50248	0.335705	0.245456
Esophageal atresia/tracheoesophageal fistula	0.712486	-0.527098	1.82414	0.245512
Noninfectious disorders of lymphatic channels	-0.571679	-1.69665	0.36637	0.246338
Torsion dystonia	0.477717	-0.345009	1.24662	0.246825
Second degree AV block	0.95065	-0.727122	2.40997	0.247171
Nephritis and nephropathy with pathological lesion	-0.846512	-2.64974	0.531062	0.247447
Lymphoid leukemia	1.76254	-1.37088	4.75817	0.248053
Abnormal chest sounds	-1.13774	-3.80398	0.685412	0.250024
Localized adiposity	0.673667	-0.501247	1.76853	0.250542
Other inflammatory disorders of male genital organs	-1.19872	-4.11578	0.669876	0.251308
Essential tremor	0.376987	-0.278476	0.986764	0.251334
Other disorders of bladder	-0.403972	-1.15839	0.27403	0.251858
Nodular lymphoma	-1.74597	-6.99379	0.992657	0.25224
Meningitis	-0.613626	-1.85612	0.40333	0.252532
Cellulitis and abscess of fingers/toes	-0.265698	-0.747374	0.184682	0.253644
Symptoms involving female genital tract	-0.335425	-0.947319	0.234918	0.2552
Allergies, other	0.230484	-0.171295	0.615883	0.256367
Congenital deficiency of other clotting factors (including factor VII)	-1.10744	-3.63843	0.732383	0.258018
Nephritis and nephropathy in diseases classified elsewhere	-1.1128	-3.75849	0.708072	0.259367
Malignant neoplasm of kidney, except pelvis	-1.61015	-6.70566	0.928732	0.259947
Noninflammatory disorders of cervix	-0.572083	-1.70492	0.402839	0.261777
Balanoposthitis	1.00196	-0.881453	2.43144	0.261865
Heart transplant/surgery	-0.677751	-2.12141	0.460859	0.262137
Cancer of intrathoracic organs	1.75557	-1.44267	4.80477	0.262398
Other disorders of cervical region	-0.544273	-1.62366	0.386167	0.263598
Digestive congenital anomalies	-4.36956	-11.2205	2.58717	0.26382
Irregular menstrual cycle/bleeding	-0.268598	-0.76143	0.197562	0.263946
Acquired foot deformities	-0.491874	-1.47056	0.34953	0.264592
Cardiac conduction disorders	-0.899746	-2.91618	0.614342	0.26495
Excessive vomiting in pregnancy	-0.487254	-1.41786	0.359004	0.267018
Coma	0.252498	-0.19972	0.685145	0.268763
Inflammatory disease of breast	-0.536447	-1.63125	0.388377	0.269355
Atherosclerosis of the extremities	0.860992	-0.760555	2.17432	0.269732
Unequal leg length (acquired)	-1.03926	-3.52323	0.715036	0.270235
Other disorders of synovium, tendon, and bursa	-0.430866	-1.28616	0.31664	0.270444
Primary biliary cirrhosis	-4.42027	-11.2796	2.75441	0.2716
Congenital anomalies of stomach	1.68455	-1.45493	4.55698	0.271649
Thyroid cyst	-0.940326	-3.24735	0.650833	0.272384
Astigmatism	-0.284363	-0.828798	0.215769	0.273165
Chromosomal anomalies	1.05581	-0.9197	2.81906	0.274006
Erythematosquamous dermatosis	-1.48171	-6.44193	0.970787	0.275089
Infertility, female, associated with anovulation	0.949888	-0.798999	2.63014	0.275967
Viral Enteritis	-0.292148	-0.852033	0.227344	0.27757
Hemorrhage during pregnancy; childbirth and postpartum	2.30342	-1.70469	8.24761	0.278025
Diaper or napkin rash	-1.37897	-6.28394	0.880686	0.278776
Acute cystitis	-0.335191	-0.979445	0.262735	0.278912
Alcoholic liver damage	-0.309733	-0.919475	0.239598	0.279072
Nausea and vomiting	-0.147234	-0.415131	0.119941	0.280236
Type 2 diabetes with ketoacidosis	-0.932609	-3.28654	0.657093	0.281276
Exophthalmos	-1.1069	-3.84094	0.78676	0.281373
Heart failure with preserved EF [Diastolic heart failure]	-0.703729	-2.32324	0.52033	0.282384
Benign neoplasm of thyroid glands	0.831661	-0.747358	2.24149	0.282426
Swelling, mass, or lump in head and neck [Space-occupying lesion, intracranial NOS]	-0.238999	-0.697741	0.191687	0.283063
Other abnormal blood chemistry	-0.189011	-0.544475	0.153697	0.283459
Gonococcal infections	0.717662	-0.628211	1.96198	0.28384
Polymyositis	1.41473	-1.33584	3.95916	0.286152
Peritoneal or intestinal adhesions	-0.57081	-1.80053	0.442827	0.286216
Cancer within the respiratory system	-2.95877	-9.49996	1.7021	0.286369
Cervical cancer	-0.448218	-1.3553	0.358995	0.286844
Cystic kidney disease	-0.45115	-1.39731	0.355885	0.287888
Hallux valgus (Bunion)	-0.379834	-1.15554	0.305836	0.289227
Neural tube defects	-1.47323	-6.44849	1.04696	0.289346
Schmorl's nodes	-0.605626	-1.94107	0.474711	0.290294
Lymphoid leukemia, acute	1.6817	-1.55582	4.70366	0.290446
Chromosomal anomalies and genetic disorders	1.36678	-1.25111	3.69817	0.2911
Open wounds of head; neck; and trunk	0.22044	-0.194321	0.615903	0.2918
Traumatic cataract	1.74457	-1.82233	4.33246	0.293517
Cellulitis and abscess of face/neck	-0.278418	-0.830785	0.232772	0.293568
Benign neoplasm of brain, cranial nerves, meninges	0.516077	-0.471736	1.42699	0.293884
Malignant neoplasm of rectum, rectosigmoid junction, and anus	-1.30054	-6.18548	0.868829	0.294427
Complications of gastrostomy, colostomy and enterostomy	-0.879352	-2.90489	0.704611	0.294537
Viral hepatitis A	0.831053	-0.790272	2.25719	0.294672
Anomalous atrioventricular excitation	0.908784	-0.907119	2.3958	0.2953
Asthma with exacerbation	-0.226771	-0.671275	0.192938	0.295592
Paralysis/spasm of vocal cords or larynx	0.547316	-0.508068	1.51295	0.296192
Lagophthalmos	-2.37858	-8.43051	1.58292	0.296754
Atrioventricular block, complete	0.806451	-0.793164	2.15327	0.296962
Polyarteritis nodosa	1.64941	-1.60386	4.81966	0.297529
Poisoning by other anti-infectives	0.395004	-0.362591	1.11211	0.299011
Diverticulitis	-0.451033	-1.43762	0.36991	0.299174
Diseases due to other mycobacteria	1.86791	-1.98554	4.68836	0.299481
Other dyspnea	-0.161013	-0.47175	0.14189	0.300233
Flat foot	-0.685499	-2.24007	0.563871	0.300676
Abnormal electrocardiogram [ECG] [EKG]	-0.188627	-0.556835	0.167053	0.302341
Disturbances of amino-acid transport	2.58331	-3.03812	6.65439	0.302512
Heart valve replaced	0.732304	-0.745879	1.94808	0.302707
Multiple myeloma	-1.58697	-6.78223	1.12499	0.302924
Disorders of penis	-0.646236	-2.23407	0.51342	0.303693
Retention of urine	0.227781	-0.212103	0.646427	0.303944
Other disorders of the kidney and ureters	-0.221744	-0.66325	0.197229	0.305166
Arteritis NOS	-0.885782	-3.2039	0.707288	0.305171
Human immunodeficiency virus [HIV] disease	-0.998064	-3.64131	0.754384	0.305233
Epilepsy	-0.301149	-0.910513	0.26721	0.306245
Osteomyelitis, periostitis, and other infections involving bone	-1.4781	-6.56858	1.08422	0.306396
Esophageal bleeding (varices/hemorrhage)	-0.530727	-1.71747	0.450131	0.306415
Fracture of foot	-0.24051	-0.731117	0.212583	0.30653
Nerve plexus lesions	-0.556438	-1.80091	0.473312	0.306664
Congenital coagulation defects	1.34169	-1.39124	3.82488	0.306669
Congenital anomalies of abdominal wall; diaphram	1.01307	-1.01932	2.86434	0.307038
Cramp of limb	-0.396067	-1.22845	0.34843	0.307962
Inflammatory disease of cervix, vagina, and vulva	0.784526	-0.756232	2.28541	0.30925
Graves' disease	-0.677189	-2.33978	0.562984	0.309374
Calculus of lower urinary tract	-0.756544	-2.62258	0.623811	0.310364
Malignant neoplasm of ovary	0.640225	-0.617763	1.86193	0.310691
Benign neoplasm of other female genital organs	0.92731	-0.899358	2.74671	0.311436
Secondary hypothyroidism	-0.445166	-1.40476	0.394516	0.311478
Pervasive developmental disorders	0.340037	-0.329836	0.970864	0.311791
Personal history of diseases of blood and blood-forming organs	0.471027	-0.460276	1.34949	0.312155
Pneumococcal pneumonia	-0.443007	-1.4157	0.390215	0.312402
Abnormality of red blood cells	0.452911	-0.447794	1.28626	0.31284
Chronic venous insufficiency [CVI]	-0.424821	-1.34519	0.378623	0.313319
Diseases of thymus gland	1.1454	-1.15525	3.24545	0.313595
Anemia in chronic kidney disease	-0.803557	-2.8526	0.677282	0.316103
Polyneuropathy due to drugs	-2.02022	-7.7465	1.50748	0.316873
Panniculitis	0.683335	-0.704093	1.94359	0.317178
Cardiac complications, not elsewhere classified	-0.877081	-3.26012	0.721447	0.318705
Reiter's disease	2.62731	-3.18202	6.96614	0.318766
Chronic osteomyelitis	-0.615794	-2.03874	0.554309	0.319476
Osteochondropathies	-1.27768	-6.18191	0.975788	0.320496
Thyroiditis	-0.633831	-2.10401	0.576816	0.321749
Dental abrasion, erosion and attrition	-0.844815	-3.15041	0.720255	0.322797
Calculus of ureter	-0.227654	-0.70782	0.21634	0.323497
Nontoxic multinodular goiter	-0.519822	-1.7298	0.475818	0.32434
Thrombocytopenia	-0.2489	-0.771871	0.238232	0.324367
Abscess or ulceration of vulva	-0.809094	-2.67229	0.762695	0.324403
Lung transplant	2.90447	-3.47089	8.5089	0.325287
Disease of tricuspid valve	-0.395199	-1.26785	0.373015	0.326234
Cholelithiasis	-0.246577	-0.768994	0.238455	0.327205
Septic shock	-0.340702	-1.0669	0.329236	0.327375
Corns and callosities	-0.691424	-2.42532	0.626057	0.328392
Nonspecific elevation of levels of transaminase or lactic acid dehydrogenase [LDH]	-0.223212	-0.691438	0.219044	0.32896
Rhesus isoimmunization in pregnancy	-0.530244	-1.76502	0.499058	0.329715
Sacroiliitis NEC	-0.464397	-1.51233	0.443054	0.3299
Candidiasis	-0.194067	-0.598898	0.194126	0.331971
Cancer of brain and nervous system	-1.00192	-3.61752	0.932707	0.332307
Decreased libido	-0.671389	-2.39441	0.608709	0.332406
Noninflammatory female genital disorders	-0.276174	-0.866862	0.278143	0.335785
Cancer of lip	2.03634	-3.1484	4.97804	0.335909
Nutritional marasmus	-0.702157	-2.4673	0.666273	0.337138
Diseases of pancreas	-0.484044	-1.62468	0.468512	0.337316
Cancer of brain	-0.610746	-2.12569	0.579085	0.337773
Cancer of tongue	-1.0402	-3.90589	0.951876	0.338731
Disorders of uterus, NEC	-0.276341	-0.873004	0.281185	0.338759
Non-Hodgkins lymphoma	-0.842514	-3.21516	0.758642	0.339161
Hemorrhage of rectum and anus	-0.182927	-0.573848	0.189327	0.341165
Gouty arthropathy	-0.684635	-2.52073	0.626011	0.341208
Disorders of tooth development	-1.51646	-6.78143	1.38444	0.341932
Visual disturbances	0.195461	-0.213818	0.587779	0.343588
Congenital factor VIII disorder	1.07735	-1.22016	3.3638	0.343869
Other disorders of neurohypophysis	0.590301	-0.68744	1.71115	0.34388
Palpitations	-0.183035	-0.575976	0.191753	0.344003
Congenital anomalies of mouth/tongue	-1.53193	-6.8839	1.25272	0.345056
Spinal enthesopathy	-0.897984	-3.374	0.858339	0.34579
Primary angle-closure glaucoma	2.10234	-3.22322	5.38292	0.346296
Conductive hearing loss	0.5093	-0.590285	1.49726	0.346895
Disorders of calcium/phosphorus metabolism	-0.666105	-2.40731	0.652061	0.348411
Congenital anomalies of limbs	1.60502	-1.8137	4.98475	0.349105
Nystagmus and other irregular eye movements	0.475787	-0.566916	1.41778	0.354832
Dementia with cerebral degenerations	1.27755	-1.66575	3.7311	0.355627
Urethral stricture due to infecton	-1.93924	-8.18999	1.77491	0.356604
Impacted cerumen	-0.277477	-0.918308	0.299646	0.357885
Hypotension	-0.368962	-1.22373	0.399782	0.358202
Mittelschmerz	0.937129	-1.14673	2.92525	0.361283
Cancer of larynx, pharynx, nasal cavities	2.58089	-3.67883	8.04144	0.36186
Dizziness and giddiness (Light-headedness and vertigo)	0.132058	-0.154818	0.413312	0.364226
Alopecia Areata	-0.823784	-3.17542	0.856285	0.364537
Aneurysm of other specified artery	0.893636	-1.15584	2.67495	0.364948
Other nonmalignant breast conditions	-1.24079	-6.18498	1.17797	0.36549
Cervicitis and endocervicitis	-0.255884	-0.840741	0.289955	0.366128
Acute laryngitis and tracheitis	-0.397013	-1.35732	0.437819	0.366317
Obstructive genitourinary defect	1.1126	-1.50528	3.31078	0.367049
Lesions of stomach and duodenum	2.07754	-3.39074	5.67179	0.372513
Renal osteodystrophy	1.1416	-1.57681	3.51569	0.373291
Poisoning by hormones and synthetic substitutes	0.611902	-0.773303	1.90863	0.373366
Postoperative shock	-1.05965	-4.19011	1.13619	0.373826
Congestive heart failure (CHF) NOS	0.259821	-0.326162	0.803198	0.373845
Myeloid leukemia, chronic	1.55462	-2.02616	5.75779	0.375106
Other hypertrophic and atrophic conditions of skin	-0.315735	-1.07847	0.366449	0.376973
Juvenile rheumatoid arthritis	-0.859333	-3.33879	0.940234	0.377628
Non-proliferative glomerulonephritis	0.970915	-1.28554	3.11724	0.377769
Osteoarthrosis, localized, secondary	-0.581847	-2.14161	0.649734	0.378422
Intestinal malabsorption (non-celiac)	-0.474262	-1.6595	0.548581	0.378475
Erythema nodosum	1.07359	-1.52688	3.28978	0.37967
Psychogenic and somatoform disorders	0.59687	-0.755121	1.93505	0.380235
Keratoconjunctivitis sicca	-0.927463	-3.61046	1.04058	0.380802
Disorders of optic nerve and visual pathways	-0.802356	-3.18591	0.878107	0.381166
Cancer of esophagus	-0.878331	-3.49416	0.958757	0.382761
Dermatophytosis of the body	0.33554	-0.440646	1.04396	0.382844
Cardiac pacemaker/device in situ	0.718763	-1.02796	2.12673	0.383026
Subarachnoid hemorrhage	0.526139	-0.698917	1.64233	0.383739
Pallor and flushing	-0.402321	-1.40395	0.481016	0.385501
Open wound of finger(s)	0.125023	-0.160109	0.402035	0.386005
Stress fracture	-0.999267	-3.99431	1.10809	0.386233
Antilipemic and antiarteriosclerotic drugs causing adverse effects in therapeutic use	0.907343	-1.26652	2.78728	0.387086
Mycoses	-0.715255	-2.73506	0.820565	0.387923
Oral aphthae	0.41085	-0.547675	1.30083	0.388253
Dysplasia of female genital organs	1.13867	-1.60804	3.68809	0.388426
Peripheral autonomic neuropathy	-0.809059	-3.24241	0.910417	0.388455
Retinal edema	0.970742	-1.49831	2.93187	0.391979
Inflammatory diseases of uterus, except cervix	-0.4442	-1.55353	0.549781	0.392197
Premenstrual tension syndromes	0.454035	-0.615437	1.45275	0.392582
Known or suspected fetal abnormality affecting management of mother	-0.188327	-0.636427	0.238172	0.392838
Left bundle branch block	0.464433	-0.652476	1.44156	0.392905
Other CNS infection and poliomyelitis	-0.376817	-1.33041	0.463149	0.393273
Miscarriage; stillbirth	0.23681	-0.316258	0.764536	0.394227
Other pulmonary inflamation or edema	0.373557	-0.511474	1.18711	0.394345
Pulmonary collapse; interstitial and compensatory emphysema	-0.163962	-0.553215	0.210611	0.395775
Angina pectoris	-0.298245	-1.04631	0.372085	0.395959
Nonrheumatic tricuspid valve disorders	-0.497155	-1.84004	0.601516	0.396226
Changes in skin texture	-0.864737	-3.46578	1.01522	0.396846
Nasal polyps	-0.453652	-1.68732	0.551	0.39872
Cervical incompetence	-0.664094	-2.48142	0.822914	0.399425
Neoplasm of unspecified nature of digestive system	-0.727721	-3.04649	0.837877	0.40126
Other disorders of urethra and urinary tract	-0.654787	-2.58361	0.775249	0.401541
Chronic interstitial cystitis	-0.413819	-1.47959	0.526961	0.40182
Abnormal involuntary movements	-0.151767	-0.51675	0.199537	0.402022
Hepatomegaly	-0.406067	-1.46965	0.511888	0.402075
Other demyelinating diseases of central nervous system	-0.638289	-2.43636	0.791079	0.403099
Polycythemia vera	-0.656252	-2.59337	0.784161	0.403257
Carbuncle and furuncle	0.341546	-0.482524	1.10266	0.403768
Atrial flutter	-0.593135	-2.37188	0.703008	0.405644
Disorders of other cranial nerves	-1.59537	-7.0841	1.64516	0.405846
Poisoning by agents primarily affecting skin & mucous membrane, ophthalmological, otorhinolaryngological, & dental drugs	0.477261	-0.70186	1.51704	0.406319
Senile cataract	-0.327483	-1.19223	0.416882	0.406387
Atherosclerosis of native arteries of the extremities with intermittent claudication	-1.14542	-6.11139	1.23056	0.406635
Need for Hormone replacement therapy (postmenopausal)	-0.257956	-0.900874	0.341714	0.40748
Colorectal cancer	1.82859	-3.51585	5.14341	0.407852
Broken tooth	-0.264447	-0.93567	0.347441	0.40813
Encephalitis, non-infectious	-0.566664	-2.14435	0.719914	0.408508
Unspecified monoarthritis	-1.16495	-6.1397	1.30118	0.408674
Torticollis	-0.360187	-1.31079	0.467331	0.409302
Pectus carinatum	1.20673	-1.76776	3.92652	0.409426
Dementias	0.37158	-0.545116	1.20117	0.410543
Organic or persistent insomnia	0.274741	-0.39668	0.898472	0.41107
Systemic sclerosis	0.637436	-0.954177	2.08842	0.411402
Althete's foot	0.343284	-0.504398	1.11047	0.411473
Pilonidal cyst	0.497271	-0.748035	1.58863	0.41213
Aneurysm of iliac artery	0.958876	-1.58336	3.01694	0.412421
Intestinal helminthiases	-0.843345	-3.37748	1.07978	0.412501
Cancer of urinary organs (incl. kidney and bladder)	1.66389	-2.26384	7.8395	0.413282
Congenital anomalies of upper limb, including shoulder girdle	0.631981	-0.964833	2.02248	0.413292
Disorders of accommodation	2.55443	-4.47428	8.29769	0.413613
Infusion and transfusion reaction	1.12973	-1.80033	3.52866	0.413737
Hemiplegia	-0.396822	-1.47492	0.519622	0.414213
Toxic effect of lead and its compounds (including fumes)	2.59043	-4.55507	9.57033	0.415041
Urticaria	-0.18328	-0.644464	0.250181	0.415087
Other diseases of lung	-0.192665	-0.677929	0.263641	0.415655
Hodgkin's disease	-0.746494	-3.1233	0.930154	0.415727
Vitamin A deficiency	1.33179	-2.08587	4.74391	0.417048
Dermatophytosis	0.480133	-0.736424	1.56976	0.419674
Hypoventilation	-0.543869	-2.0997	0.719573	0.420244
Pulmonary congestion and hypostasis	0.306762	-0.465792	1.01261	0.422029
Ventricular fibrillation and flutter	0.647518	-1.06589	2.03841	0.423275
Decubitus ulcer	-0.290693	-1.05824	0.402901	0.423438
Appendiceal conditions	0.393705	-0.61298	1.30095	0.425758
Anaphylactic shock NOS	0.332094	-0.513582	1.10222	0.426235
Fracture of unspecified part of femur	-0.387179	-1.49252	0.528896	0.429268
Pericarditis	-0.379889	-1.44306	0.525823	0.429282
Asthma	-0.109732	-0.386801	0.161005	0.429977
Sicca syndrome	0.458615	-0.734864	1.52845	0.431322
Other heart block	-0.927554	-3.9704	1.24215	0.431772
Chronic pulmonary heart disease	-0.274703	-1.01916	0.392361	0.43285
Urinary incontinence	-0.183466	-0.660136	0.268823	0.433323
Primary open angle glaucoma	-1.16466	-6.24028	1.39957	0.433439
Hypercalcemia	-0.312163	-1.16833	0.445684	0.433848
Other symptoms involving urinary system	-0.258999	-0.951268	0.375741	0.434426
Benign neoplasm of parathyroid gland	-1.08908	-6.03199	1.34526	0.434647
Benign neoplasm of male genital organs	1.65767	-3.61463	4.8577	0.43651
Other degenerative diseases of the basal ganglia	-1.46917	-7.18191	1.80235	0.437084
Valvular heart disease/ heart chambers	-0.491732	-1.94716	0.690465	0.437229
Hypertensive heart and/or renal disease	-0.863206	-3.75466	1.11366	0.437367
Cystitis	0.212318	-0.332581	0.731147	0.437469
Injury to other and unspecified nerves	0.815454	-1.34811	2.8007	0.438399
Dysphagia	-0.148034	-0.534041	0.222096	0.438589
Benign neoplasm of pituitary gland and craniopharyngeal duct (pouch)	0.459621	-0.74284	1.57437	0.438873
Vitamin C deficiencies	-1.54496	-7.76675	2.09023	0.438947
Epilepsy, recurrent seizures, convulsions	-0.159803	-0.57852	0.239987	0.439422
Diseases and other conditions of the tongue	-0.658706	-2.93583	0.877185	0.439567
Inflammation of eyelids	-0.26141	-0.984551	0.384997	0.441715
Aortic aneurysm	-0.618239	-2.62039	0.845717	0.442051
Cancer of other endocrine glands	0.623464	-1.04317	2.15371	0.443649
Calcaneal spur; Exostosis NOS	-0.250686	-0.94619	0.37337	0.444437
Dentofacial anomalies, including malocclusion	-1.17869	-6.31098	1.50808	0.445488
Duodenitis	-0.229419	-0.862244	0.345495	0.446103
Symptoms of the muscles	-0.282857	-1.07958	0.422326	0.44653
Nonspecific abnormal findings in cerebrospinal fluid	-1.12625	-6.12805	1.50564	0.446934
Toxic effect of venom	-0.25286	-0.956235	0.38108	0.447152
Anal and rectal conditions	-0.178842	-0.664172	0.274321	0.44803
Infective connective tissue disorders	-0.846395	-3.77201	1.12663	0.448294
Nonsenile Cataract	0.614945	-1.13223	2.01628	0.448791
Candidiasis of skin and nails	-0.454575	-1.79635	0.680234	0.45023
Dyspepsia and other specified disorders of function of stomach	0.157052	-0.257245	0.552659	0.450618
Arthropathy associated with other disorders classified elsewhere	-1.41645	-7.16	1.85658	0.451479
Lack of coordination	-0.217431	-0.815775	0.337239	0.451859
Acute glomerulonephritis, NOS	0.99019	-1.84105	3.24113	0.452471
Nonspecific abnormal findings on radiological and other examination of biliary tract	0.433351	-0.757922	1.48027	0.45319
Allergy/adverse effect of penicillin	0.158076	-0.262534	0.559955	0.454573
Traumatic amputation	0.395637	-0.712965	1.3204	0.455164
Derangement of joint, non-traumatic	1.76563	-3.76938	6.65519	0.457046
Nontoxic nodular goiter	0.547125	-0.961384	1.92718	0.457935
Lump or mass in breast	-0.158633	-0.592426	0.254829	0.458282
Seborrheic dermatitis	0.361576	-0.641159	1.25341	0.459999
Arthropathy associated with infections	-1.24608	-6.58551	1.64252	0.461925
Anticoagulants causing adverse effects	0.373998	-0.669374	1.30329	0.46257
Glossitis	-0.503566	-2.0657	0.780898	0.462624
Chronic vascular insufficiency of intestine	0.673748	-1.2564	2.34907	0.463418
Insulins and antidiabetic agents causing adverse effects in therapeutic use	0.31084	-0.547134	1.10022	0.463634
Vascular disorders of skin	-1.10987	-6.20884	1.51384	0.46424
Infection with drug-resistant microorganisms	-0.322656	-1.27249	0.517118	0.465787
Adrenal cortical steroids causing adverse effects in therapeutic use	-0.345649	-1.38382	0.548146	0.465863
Melanomas of skin, dx or hx	0.584059	-1.15469	1.94311	0.466474
Chronic prostatitis	-1.0395	-6.04934	1.32205	0.466667
Diseases of lips	-0.405599	-1.63023	0.650249	0.467655
Bacterial pneumonia	0.217691	-0.388044	0.783165	0.470465
Nontraumatic compartment syndrome	0.731431	-1.42726	2.47112	0.470565
Claw toe (acquired)	-1.02634	-5.98061	1.45747	0.470789
Acne	-0.158951	-0.60937	0.265872	0.471003
Toxic effect of corrosive aromatics, acids, and caustic alkalis	-0.163569	-0.630469	0.273345	0.471741
Benign neoplasm of unspecified sites	0.657547	-1.27489	2.30409	0.473228
Breast cancer [male]	1.65435	-3.99209	5.24453	0.475328
Diseases of the jaws	-0.314629	-1.25624	0.523193	0.475396
Abnormal results of other function studies (bladder, pancreas, placenta, spleen, etc)	-0.339575	-1.38607	0.56041	0.477187
Acquired deformities of forearm	0.483949	-0.932184	1.7078	0.477712
Cancer of other female genital organs	-1.04877	-6.03172	1.57644	0.477797
Cardiac congenital anomalies	0.474964	-0.911003	1.68983	0.477814
Cysts of oral soft tissues	-1.00973	-5.97025	1.45981	0.478867
Acute pericarditis	0.46528	-0.912999	1.62702	0.479263
Peyronie's disease	-1.4322	-7.1139	1.90589	0.479877
Lumbosacral spondylolysis, congenital	0.452919	-0.884404	1.60106	0.480329
Abnormal findings on study of brain and/or nervous system	1.65204	-4.05007	5.22148	0.48044
Articular cartilage disorder	-0.328841	-1.36493	0.545133	0.481256
Pneumonitis due to inhalation of food or vomitus	0.130858	-0.238582	0.486743	0.481995
Polyp of corpus uteri	0.383058	-0.747184	1.36574	0.482113
Elevated C-reactive protein (CRP)	0.500865	-0.964745	1.82193	0.482487
Liver replaced by transplant	-1.28171	-6.89117	1.87111	0.48271
Contracture of palmar fascia [Dupuytren's disease]	-1.14782	-6.38782	1.62245	0.483242
Kaschin-Beck disease	1.41207	-3.7654	4.35595	0.484123
Spina bifida	-0.663575	-3.05428	1.07665	0.484445
Benign neoplasm of breast	-0.366195	-1.50847	0.625206	0.484642
Diabetes insipidus	0.64854	-1.29666	2.3577	0.484869
Vesicoureteral reflux	0.838172	-1.75818	2.97892	0.485037
Cardiac shunt/ heart septal defect	-0.26563	-1.07753	0.456961	0.48542
Acute pulmonary heart disease	-1.34182	-7.13885	1.98521	0.485464
Intracranial hemorrhage (injury)	-0.290806	-1.18778	0.506622	0.488929
Cancer, suspected or other	-0.290285	-1.19592	0.50342	0.489317
Cancer of eye	-0.827242	-3.9221	1.24107	0.489468
Secondary malignant neoplasm of digestive systems	-0.990719	-5.96117	1.48328	0.489698
Ovarian dysfunction	-0.628244	-2.96035	1.03544	0.490852
Neutropenia	0.258654	-0.500157	0.960359	0.491292
Other disorders of eyelids	-0.53161	-2.40399	0.874959	0.491309
Jaundice (not of newborn)	-0.300656	-1.26017	0.525271	0.493603
Acute inflammatory pelvic disease	-0.462596	-1.9643	0.818403	0.494668
Aphasia	0.318533	-0.633835	1.17803	0.494767
Carcinoid syndrome	-1.08789	-6.26466	1.72656	0.495241
Malignant neoplasm of ovary and other uterine adnexa	0.505857	-0.994196	1.94138	0.495941
Impulse control disorder	0.280375	-0.557808	1.03934	0.496094
Chronic ulcer of skin	-0.884192	-4.26543	1.48157	0.496125
Prostatitis	0.335207	-0.705585	1.19207	0.497063
Osteitis deformans [Paget's disease of bone]	1.96653	-5.01789	6.76494	0.499847
Infectious mononucleosis	0.308958	-0.627252	1.15601	0.501058
Congenital anomalies of muscle, tendon, fascia, and connective tissue	-0.628839	-2.90301	1.10031	0.501299
Polymyalgia Rheumatica	-0.899568	-5.79995	1.35357	0.503081
Malignant neoplasm of gallbladder and extrahepatic bile ducts	1.80553	-4.70655	6.73785	0.503137
Loss of teeth or edentulism	0.314308	-0.643424	1.18317	0.503726
Malignant neoplasm of uterus	-0.374353	-1.621	0.67733	0.503885
Transient alteration of awareness	0.189287	-0.377629	0.725721	0.504255
Congenital anomalies of skull and face bones	-0.705426	-3.26675	1.25697	0.504334
Arthropod-borne diseases	1.56838	-4.23297	5.14315	0.505204
Extrinsic allergic alveolitis	1.0109	-2.13216	3.81487	0.507512
Toxic effect of carbon monoxide	0.25869	-0.540824	0.973501	0.508181
Other and unspecified complications of birth; puerperium affecting management of mother	-0.269899	-1.14851	0.504536	0.509554
Pityriasis	-0.922955	-5.85664	1.47202	0.509956
Other alveolar and parietoalveolar pneumonopathy	0.752057	-1.77905	2.70543	0.510501
Chronic inflammatory disorders of orbit	-1.11917	-6.58502	1.91308	0.51096
Complications of the administration of anesthetic or other sedation in labor and delivery	-0.982646	-5.97932	1.62656	0.510983
Decreased white blood cell count	-0.291497	-1.23031	0.557256	0.512611
Primary thrombocytopenia	-0.602874	-2.97766	1.05635	0.513521
Neurofibromatosis	-1.21572	-6.93634	2.04447	0.513647
Fracture of ankle and foot	-0.122355	-0.503197	0.2401	0.514774
Histoplasmosis	1.94179	-5.41286	8.71779	0.515715
Delirium dementia and amnestic and other cognitive disorders	-0.756416	-3.75181	1.30955	0.516398
Liver abscess and sequelae of chronic liver disease	0.235359	-0.500176	0.916245	0.518155
Diseases of white blood cells	-0.208462	-0.886149	0.40575	0.518234
Viral warts & HPV	-0.165503	-0.695817	0.325633	0.518862
Cyst of bone	-0.417623	-1.91712	0.777612	0.519325
Primary hypercoagulable state	-0.358557	-1.56799	0.694342	0.519607
Anterior horn cell disease	0.784598	-1.88118	2.9562	0.519925
Chronic passive congestion of liver	-1.83621	-8.36782	2.75201	0.520105
Endometriosis	-0.135675	-0.563393	0.272513	0.520839
Abdominal hernia	-0.370571	-1.67511	0.702413	0.520856
Other chronic ischemic heart disease, unspecified	-0.359686	-1.65579	0.673821	0.521927
Adrenal hypofunction	-0.419058	-1.90348	0.80248	0.522254
Arthropathy NOS	-0.119588	-0.49733	0.24269	0.523189
Meniere's disease	-0.401459	-1.84306	0.765203	0.523347
Ankylosis of joint	-0.36287	-1.6414	0.702622	0.525087
Paralytic strabismus	-0.598832	-3.00131	1.11114	0.526116
Inguinal hernia	-0.204028	-0.902939	0.400079	0.526583
Arthralgia/ankylosis of temporomandibular joint	-0.349383	-1.54181	0.698345	0.527399
Retinal detachment with retinal defect	0.639861	-1.68893	2.28154	0.527828
Other and unspecified disorders of the nervous system	-0.13736	-0.577037	0.283214	0.527958
Reticulosarcoma	-1.04275	-6.34318	1.83394	0.528234
Disorders of sweat glands	0.588492	-1.36743	2.31807	0.528351
Disorders of amino-acid metabolism	-1.05332	-6.39595	1.89631	0.528671
Disorders of plasma protein metabolism	-1.402	-7.75138	2.34521	0.528675
Sexually transmitted infections (not HIV or hepatitis)	0.321964	-0.724962	1.26645	0.529286
Gangrene	0.573913	-1.40621	2.13295	0.529852
Subjective visual disturbances	-0.189672	-0.814304	0.391135	0.531287
Premenopausal menorrhagia	-0.547149	-2.83342	1.02106	0.531402
Color vision deficiencies	1.66831	-4.73809	6.09567	0.531981
Retinal hemorrhage/ischemia	-1.13611	-6.69561	1.98709	0.533941
Disorders of copper metabolism	-1.13497	-6.7464	2.02516	0.534017
Folate-deficiency anemia	0.782304	-1.95297	3.07859	0.534167
Open wound of hand except finger(s)	-0.116431	-0.497953	0.244924	0.53482
Malignant neoplasm of renal pelvis	-0.982892	-6.15617	1.76379	0.536866
Retinal vascular changes and abnomalities	0.614883	-1.68951	2.22404	0.536878
Other disorders of middle ear and mastoid	-0.524666	-2.5314	1.04164	0.537325
Other specified gastritis	-0.129234	-0.555805	0.275104	0.538039
Obesity	0.0931643	-0.206388	0.385075	0.538372
Malignant neoplasm of retroperitoneum and peritoneum	0.895494	-2.25035	3.54254	0.538418
Small kidney	-1.13122	-6.7762	2.05826	0.5397
Benign neoplasm of respiratory and intrathoracic organs	-0.614519	-3.1525	1.19366	0.540434
Endocarditis	-0.356538	-1.66544	0.735928	0.542636
Cerebral atherosclerosis	0.716535	-1.90741	2.74302	0.543377
Temporomandibular joint disorders	-0.329559	-1.50558	0.699396	0.544753
Other vitamin B12 deficiency anemia	-0.395794	-1.87613	0.831189	0.54695
Melanomas of skin	-0.80692	-5.70242	1.37686	0.547411
Pediculosis and phthirus infestation	-0.947058	-6.03872	1.81963	0.547588
Prolapse of vaginal vault after hysterectomy	-0.43495	-2.14796	0.901517	0.54845
Abnormal Papanicolaou smear of cervix and cervical HPV	0.198034	-0.466468	0.822043	0.549153
Disorders of bilirubin excretion	-0.3447	-1.64517	0.735285	0.552663
Other congenital anomalies of lower limb, including pelvic girdle	0.567314	-1.48389	2.25208	0.554415
Aortic ectasia	0.607481	-1.7007	2.33313	0.556737
Ptosis of eyelid	-0.33068	-1.59473	0.717439	0.557566
Secondary diabetes mellitus	-0.498483	-2.49214	1.08518	0.559508
Eye infection, viral	-0.444917	-2.23509	0.9619	0.560233
Medulloadrenal hyperfunction	1.70121	-5.5034	6.60241	0.560393
Pruritus and related conditions	-0.138065	-0.621069	0.319028	0.560937
Blindness and low vision	-0.228925	-1.07638	0.516513	0.562668
Painful respiration	-0.0980435	-0.43825	0.230179	0.562955
Pemphigus and pemphigoid	0.697289	-1.93564	2.94584	0.564276
Myocarditis	0.667974	-1.89576	2.70422	0.566451
Rhabdomyolysis	0.132289	-0.328888	0.571139	0.566702
Abnormal arterial blood gases	-0.592349	-3.20703	1.26789	0.568323
Skull and face fracture and other intercranial injury	0.0891806	-0.220909	0.389477	0.568341
Peripheral or central vertigo	-0.250142	-1.20132	0.57414	0.568858
Abnormal results of function study of thyroid	-0.233182	-1.10168	0.542612	0.569061
Other intestinal obstruction	0.15724	-0.399596	0.678566	0.570102
Other specified peripheral vascular diseases	-0.816407	-5.77197	1.60783	0.570115
Psoriatic arthropathy	-0.523641	-2.87705	1.1318	0.570248
Pancytopenia	-0.312126	-1.52474	0.718096	0.570669
Abnormal spermatozoa	-1.09174	-6.64746	2.03707	0.571655
Nonspecific abnormal results of other endocrine function study	-0.586369	-3.11303	1.34128	0.573631
Gingival and periodontal diseases	-0.53189	-2.92257	1.18047	0.575253
Tinnitus	0.187319	-0.491448	0.810763	0.575665
Shock	-0.199076	-0.942672	0.478018	0.575739
Cholelithiasis with acute cholecystitis	-0.24338	-1.20929	0.566403	0.57664
Injuries to the nervous system	-0.167235	-0.795039	0.402387	0.577086
Lymphosarcoma	1.63708	-5.69547	6.85051	0.577736
Congenital anomalies of peripheral vascular system	0.41767	-1.17857	1.75238	0.578114
Circumscribed scleroderma	-0.529688	-2.90087	1.21192	0.578114
Cyst or abscess of Bartholin's gland	0.419192	-1.15596	1.81785	0.579575
Placenta previa and abruptio placenta	-0.199574	-0.952079	0.486886	0.579698
Neoplasm of uncertain behavior	0.152342	-0.40267	0.669027	0.580008
Venous/cerebrovascular complications embolism in pregnancy and the puerperium	-0.446776	-2.27068	1.07395	0.580756
Facial weakness	0.361511	-1.01162	1.55853	0.582199
Mixed hyperlipidemia	-0.194072	-0.939803	0.474114	0.582391
Venereal diseases due to Chlamydia trachomatis	-0.463132	-2.3571	1.12022	0.582432
Pyogenic granuloma	0.619121	-1.93004	2.47721	0.582975
Intracranial hemorrhage	-0.453986	-2.37243	1.07268	0.583078
Other hypertrophic cardiomyopathy	0.708968	-2.10329	2.9308	0.583099
Paroxysmal supraventricular tachycardia	0.208289	-0.569107	0.910873	0.583999
Bone marrow or stem cell transplant	-0.722294	-4.10505	1.69752	0.584959
Other conditions of brain	0.178179	-0.480519	0.791355	0.585192
Other cerebral degenerations	-0.586399	-3.27344	1.35019	0.585554
Type 1 diabetes with ketoacidosis	-0.405647	-2.18151	0.952776	0.58783
Tics and choreas	0.480701	-1.41043	2.08417	0.587877
Gastroesophageal laceration-hemorrhage syndrome	0.219668	-0.610693	0.979274	0.590375
Proliferative glomerulonephritis	-1.44142	-7.82457	2.84054	0.590662
Amyotrophic Lateral Sclerosis	1.00845	-4.06771	3.99034	0.590812
Cerebral edema and compression of brain	-0.194713	-0.949476	0.496731	0.591369
Cholesterolosis of gallbladder	-0.386868	-2.09684	0.929091	0.591485
Other specified benign mammary dysplasias	-0.428512	-2.25503	1.07447	0.593895
Macular degeneration (senile) of retina NOS	0.441635	-1.35706	1.89977	0.594177
Encephalitis	0.474707	-1.42332	2.10424	0.594494
Cancer of prostate	0.496225	-1.74209	1.92922	0.595465
Deficiency anemias	-0.207762	-1.02172	0.539464	0.595714
Cholangitis	-0.7404	-5.65534	1.57592	0.595926
Diseases of hard tissues of teeth	-0.465822	-2.46221	1.18393	0.596695
Mineral deficiency NEC	-0.309021	-1.56524	0.798416	0.59716
Delay in sexual development and puberty NEC	1.08273	-4.19952	4.09126	0.597265
Muscular calcification and ossification	-0.395066	-2.10555	0.992302	0.597409
Intestinal infection due to C. difficile	-0.17409	-0.857104	0.460926	0.599761
Specific nonpsychotic mental disorders due to brain damage	0.130716	-0.368593	0.602763	0.599816
Sleep apnea	0.0910265	-0.253711	0.423768	0.599832
Qualitative platelet defects	0.63113	-2.0056	2.86966	0.600696
Type 2 diabetes	-0.0934376	-0.454211	0.252091	0.601571
Other disorders of thyroid	0.130177	-0.371769	0.606206	0.603615
Chronic lymphocytic thyroiditis	-0.262995	-1.37484	0.687661	0.60469
Other disorders of the breast associated with childbirth and disorders of lactation	0.38931	-1.18267	1.77768	0.605134
Pectus and other congenital anomalies of ribs/sternum	-1.0415	-7.28917	2.7969	0.605485
Altered mental status	-0.0850567	-0.41589	0.236943	0.608087
Benign neoplasm of adrenal gland	-0.514153	-3.03006	1.28818	0.608711
Lymphoid leukemia, chronic	1.086	-4.3797	4.33801	0.609138
Hypotension NOS	0.0955736	-0.276431	0.455149	0.609871
Oliguria and anuria	-0.323034	-1.7102	0.865659	0.609894
Cleft palate	-1.04108	-7.03642	2.32639	0.611477
Vascular insufficiency of intestine	-0.382081	-2.14523	1.00239	0.612504
Ovarian cyst	-0.0899791	-0.446037	0.2552	0.613263
Neoplasm of uncertain behavior of breast	-0.737332	-5.69029	1.76229	0.614692
End stage renal disease	-0.320611	-1.74029	0.869266	0.615151
Other signs and symptoms in breast	0.184472	-0.556074	0.877896	0.615344
Benign neoplasm of lip, oral cavity, and pharynx	0.41626	-1.38693	1.86883	0.61558
Abnormal weight gain	-0.135001	-0.684655	0.381363	0.615908
Hammer toe (acquired)	-0.23242	-1.24159	0.63383	0.616035
Other local infections of skin and subcutaneous tissue	-0.118122	-0.598788	0.335508	0.616918
Intestinal e.coli	-2.02173	-9.91715	4.24537	0.617017
Genital prolapse	-0.363693	-2.07513	0.970075	0.617181
Viremia, NOS	-0.224449	-1.18091	0.628248	0.61865
Disorders of diaphragm	-0.297572	-1.64925	0.804787	0.618772
Hemorrhagic disorder due to intrinsic circulating anticoagulants	0.409623	-1.38837	1.86081	0.619556
Pelvic inflammatory disease (PID)	-0.706756	-5.63704	1.6653	0.620232
Precordial pain	-0.127869	-0.659238	0.368763	0.621984
Open wound of genital organs	-0.368517	-2.12123	0.998446	0.622165
Other cardiomyopathy	-0.515361	-3.09119	1.38581	0.622507
Aphakia and other disorders of lens	-0.742753	-5.76534	1.77824	0.622923
Hereditary disturbances in tooth structure	-1.39009	-8.05777	3.08673	0.623201
Gastrointestinal complications	-0.129445	-0.670754	0.376119	0.623999
Hormones and synthetic substitutes causing adverse effects in therapeutic use	-0.210991	-1.11723	0.608106	0.624738
Arterial embolism and thrombosis of lower extremity artery	0.418182	-1.4447	1.93217	0.625897
Anisometropia	0.510697	-1.89278	2.26343	0.626678
Corneal ulcer	-0.374682	-2.18404	1.02953	0.627121
Adrenogenital disorders	-0.884334	-6.24669	2.51249	0.627242
Congenital anomaly of fingers/toes	0.677833	-2.36981	3.15572	0.627794
Manlignant and unknown neoplasms of brain and nervous system	0.307843	-1.02502	1.47126	0.628962
Chronic laryngitis	0.48009	-1.5919	2.37021	0.629424
Ileostomy status	0.323638	-1.08085	1.55465	0.630052
Other sprains and strains	-0.0957479	-0.498146	0.287115	0.630128
Cancer of other female genital organs (excluding uterus and ovary)	-0.400088	-2.25448	1.17392	0.631086
Crystal arthropathies	-0.897013	-6.56748	2.34887	0.631166
Lipoma of skin and subcutaneous tissue	-0.230647	-1.27935	0.666018	0.631478
Other specified erythematous conditions	0.269263	-0.884429	1.31863	0.631848
Atopic/contact dermatitis due to other or unspecified	-0.0821559	-0.426973	0.249595	0.632169
Other nondiabetic retinopathy	-0.764868	-5.88509	1.98127	0.63237
Partial epilepsy	-0.237121	-1.31123	0.694689	0.633267
Sarcoidosis	0.359694	-1.22897	1.73652	0.633295
Myocardial infarction	-0.136714	-0.733026	0.408345	0.633573
Hypercoagulable state	-0.945933	-6.63547	2.40213	0.633619
Toxic effect of other gases, fumes, or vapors	0.219516	-0.738608	1.05584	0.633711
Hypoglycemia	0.12	-0.385581	0.598871	0.634294
Giant cell arteritis	0.53744	-1.97668	2.5832	0.634425
Pulmonary insufficiency or respiratory failure following trauma and surgery	-0.151967	-0.82098	0.457329	0.635792
Difficulty in walking	-0.170057	-0.920442	0.514273	0.636696
Hematemesis	-0.119748	-0.641298	0.369751	0.639146
Corneal edema	0.527674	-1.99369	2.52484	0.63962
Other persistent mental disorders due to conditions classified elsewhere	0.144821	-0.481355	0.724866	0.639647
Abnormal posture	0.548599	-2.03985	2.68536	0.639741
Osteoporosis NOS	0.126035	-0.413834	0.63919	0.640265
Microscopic hematuria	-0.245002	-1.3904	0.736887	0.641004
Angiodysplasia of intestine (without mention of hemorrhage)	-0.722798	-5.78495	1.87733	0.641198
Degenerative skin disorders	-0.901647	-6.74001	2.46461	0.642959
Chronic bronchitis	-0.183083	-1.02539	0.564646	0.644478
Migraine	-0.0653606	-0.346713	0.210802	0.644975
Gastroparesis	-0.182577	-1.00999	0.570769	0.645039
Hearing loss	-0.131044	-0.72026	0.410782	0.645212
Urethral syndrome	1.28635	-5.76266	5.53971	0.645835
Dysplasia of prostate	1.08964	-4.92466	4.93538	0.646164
Inflammatory conditions of jaw	-0.227418	-1.27429	0.713434	0.646557
Benign neoplasm of eye, uveal	-0.529856	-3.39961	1.56179	0.646933
Speech and language disorder	-0.309831	-1.82476	0.939028	0.647043
Inflammatory diseases of female pelvic organs	0.436771	-1.55366	2.24966	0.647573
Other disorders of circulatory system	-0.690861	-5.67018	1.90533	0.647656
Vascular hamartomas and non-neoplastic nevi	0.53034	-2.03036	2.65213	0.648628
Acquired hemolytic anemias	-0.76998	-5.8614	2.32992	0.649357
Peptic ulcer, site unspecified	0.0839289	-0.285167	0.439098	0.650782
Chronic pericarditis	0.571155	-2.20331	2.89126	0.651306
Wegener's granulomatosis	1.16134	-5.41476	5.2405	0.651577
Amyloidosis	0.672904	-2.67685	3.44513	0.65167
Cancer of larynx	0.830209	-4.23351	3.86449	0.651858
Corneal degenerations	-0.65391	-5.59311	1.76053	0.652016
Elevated carcinoembryonic antigen [CEA]	1.01144	-4.79189	4.44823	0.653146
Malignant neoplasm of head, face, and neck	-0.678898	-5.68198	1.84965	0.65322
HIV infection, symptomatic	-0.346185	-2.17509	1.03976	0.653616
Purpura and other hemorrhagic conditions	-0.366877	-2.24373	1.14867	0.654159
Secondary malignancy of brain/spine	0.489941	-1.98263	2.39598	0.654236
Hereditary hemochromatosis	0.835848	-4.26044	3.83061	0.654393
Cirrhosis of liver without mention of alcohol	-0.191024	-1.11005	0.610041	0.655158
Other disorders of eye	-0.242317	-1.43245	0.770031	0.655738
Disorders secondary to childbirth, surgery, trauma	-0.153797	-0.864317	0.509498	0.657009
Disorders of mineral metabolism	-1.45516	-8.64448	3.71603	0.658928
Disorders of the orbit	-0.477956	-3.15968	1.44847	0.658969
Hypertrophic obstructive cardiomyopathy	-0.557237	-3.73421	1.69642	0.659102
Intestinal disaccharidase deficiencies and disaccharide malabsorption	0.163524	-0.590696	0.857506	0.659271
Blood vessel replaced	-0.491413	-3.26977	1.48951	0.65943
Ascites (non malignant)	-0.167678	-0.96609	0.552991	0.659507
Other disorders of tympanic membrane	0.517464	-2.12396	2.50504	0.660236
Noninflammatory disorders of vulva and perineum	0.250279	-0.910037	1.32819	0.660286
Chronic Kidney Disease, Stage III	-0.204991	-1.21368	0.668292	0.660719
Disorders of the autonomic nervous system	-0.284034	-1.73042	0.918947	0.661685
Disturbances of sulphur-bearing amino-acid metabolism	0.407111	-1.57852	2.12684	0.661918
Neurological disorders	-0.144422	-0.825713	0.488634	0.662932
Atherosclerosis of renal artery	0.50618	-2.12429	2.51509	0.663321
Immunity deficiency	-0.303751	-1.87176	0.998182	0.665099
Abnormal tumor markers	1.22828	-5.99347	5.64383	0.665207
Breast cancer [female]	-0.399814	-2.72587	1.26665	0.665905
Pseudoexfoliation glaucoma	1.22569	-6.84607	10.4525	0.666387
Otitis externa	-0.0981511	-0.562643	0.338842	0.666799
Cystic fibrosis	0.560851	-2.23696	3.03627	0.667349
Unspecified diffuse connective tissue disease	-0.294964	-1.75815	1.01438	0.667708
Ichthyosis congenita	-0.884229	-7.30088	2.77944	0.668635
Congenital anomaly of gallbladder, bile ducts, liver, pancreas	0.285411	-1.10086	1.52763	0.668838
Phobia	0.278788	-1.08781	1.47313	0.669093
Cholesteatoma	0.430798	-1.65652	2.38428	0.669805
Choroidal degenerations	0.937571	-4.4931	5.01056	0.67092
Abnormal results of function study of pulmonary system	0.28121	-1.11082	1.49253	0.671161
Anemia in neoplastic disease	-0.661489	-5.72928	1.98172	0.67354
Ectopic pregnancy	0.231753	-0.89799	1.2635	0.673981
Telogen effluvium	-0.667496	-5.68671	2.14507	0.674083
Hydrocephalus	0.321922	-1.29652	1.73196	0.67533
Other specified congenital anomalies of nervous system	-0.295458	-1.86164	1.02823	0.676819
Jaw disease NOS	0.150028	-0.580832	0.827083	0.677138
Subarachnoid hemorrhage (injury)	-0.202413	-1.2396	0.712937	0.677335
Hyperglyceridemia	-0.158992	-0.971664	0.558661	0.677419
Congenital anomalies of the eye	-0.696042	-5.90406	2.14926	0.67758
Postprocedural fever	0.379303	-1.57553	2.06506	0.678759
Corneal opacity and other disorders of cornea	0.255323	-1.04682	1.38255	0.679813
Arrhythmia (cardiac) NOS	0.104086	-0.4037	0.582169	0.680176
Cancer of of nasal cavities	-0.650952	-5.70985	2.04745	0.680283
Fracture of upper limb	-0.133478	-0.809072	0.483074	0.681248
Isoimmunization of fetus or newborn	0.505648	-2.15009	2.77717	0.681347
Coagulation defects complicating pregnancy or postpartum	-0.466194	-3.03066	1.70523	0.681364
Disorders of muscle, ligament, and fascia	-0.278048	-1.80118	0.97467	0.681949
Opiates and related narcotics causing adverse effects in therapeutic use	-0.062633	-0.368029	0.23513	0.68303
Hydronephrosis	-0.109305	-0.661769	0.400516	0.683161
Disorders of iron metabolism	-0.299544	-2.03317	1.0521	0.686621
Acute prostatitis	-0.30878	-2.2048	1.0143	0.686695
Ulcerative colitis	-0.189378	-1.20757	0.687482	0.687166
Infertility, female	0.223653	-0.936261	1.24377	0.687324
Hemorrhage of gastrointestinal tract	-0.100038	-0.608242	0.3759	0.687574
Aortic valve disease	0.935863	-5.13288	4.48538	0.688511
Toxic erythema	-0.389392	-2.79098	1.35617	0.68877
Infections specific to the perinatal period	0.410652	-1.99121	2.15144	0.692039
Tracheostomy complications	-0.460864	-3.30343	1.63464	0.692062
Other cells and casts in urine	-0.204983	-1.33469	0.767723	0.693904
Hallux rigidus	-0.288438	-2.00841	1.04303	0.694237
Nerve root and plexus disorders	0.301533	-1.32405	1.7096	0.694399
Pneumonia due to fungus (mycoses)	-0.409835	-2.99986	1.47957	0.697864
Chronic pancreatitis	-0.147497	-0.943389	0.571693	0.698002
Other benign neoplasm of uterus	-0.380669	-2.76991	1.41076	0.69849
Osteoarthrosis	0.408119	-2.00437	2.25712	0.698705
Peripheral retinal degenerations	-0.678006	-6.0276	2.2813	0.698737
Abnormal results of function study of liver	-0.0836499	-0.523881	0.331482	0.699262
Congenital cataract and lens anomalies	-0.682096	-6.04831	2.39587	0.700264
Non-autoimmune hemolytic anemias	0.555773	-2.37872	3.62379	0.70032
Other abnormal glucose	-0.0719163	-0.446513	0.289529	0.700475
Cancer of major salivary glands	-0.779065	-7.06604	3.04782	0.701182
Macular degeneration, wet	0.722296	-4.41943	3.91515	0.701194
Strabismus and other disorders of binocular eye movements	0.325594	-1.51308	1.85377	0.701264
Abnormal findings on examination of urine	0.354521	-1.61944	2.04727	0.701402
Chondrocalcinosis	0.399939	-2.0131	2.21353	0.703057
Congenital anomalies of urinary system	-0.360413	-2.71074	1.33628	0.7034
Disorders involving the immune mechanism	-0.319956	-2.2421	1.24362	0.705129
Symptoms involving digestive system	0.0952475	-0.410843	0.573027	0.705259
Colles' fracture	-0.18873	-1.28568	0.734825	0.705539
Bacterial infection NOS	-0.0897672	-0.572353	0.367757	0.706257
Costochondritis	-0.0999863	-0.642941	0.409223	0.70708
Testicular dysfunction	0.48069	-2.5247	2.52713	0.707595
Renal colic	-0.0981043	-0.635619	0.401192	0.707896
Other diseases of blood and blood-forming organs	-0.135979	-0.894361	0.552742	0.708427
Rheumatoid arthritis and other inflammatory polyarthropathies	0.248288	-1.14878	1.47343	0.709422
Cachexia	0.198236	-0.913514	1.17811	0.710062
Iatrogenic hypotension	0.151237	-0.682056	0.913989	0.710785
Varicose veins of lower extremity	-0.22316	-1.60496	0.871014	0.711043
Hemorrhage NOS	-0.16671	-1.12204	0.684686	0.712083
Cholelithiasis with other cholecystitis	-0.0845818	-0.553705	0.355997	0.713274
Chorioretinal scars	-0.598076	-5.74081	2.10525	0.714062
Sialolithiasis	0.624044	-4.35019	3.18209	0.71511
Other forms of chronic heart disease	-0.134718	-0.909264	0.567175	0.716481
H. pylori	-0.159706	-1.10751	0.660106	0.716702
Osteochondritis dissecans	0.40632	-2.1537	2.292	0.717275
Cyst and pseudocyst of pancreas	-0.242563	-1.74994	0.988186	0.717356
Thyroiditis, acute and subacute	-0.568156	-5.57118	2.15268	0.717386
Mobitz II AV block	0.53393	-2.80473	3.26426	0.717895
Diseases of the salivary glands	0.799732	-5.02621	4.14898	0.718128
Cataract	0.143262	-0.684259	0.86924	0.71873
Missed abortion/Hydatidiform mole	-0.135367	-0.920174	0.57873	0.719322
Dyspareunia	0.116851	-0.538847	0.733706	0.719365
Elevated prostate specific antigen [PSA]	-0.349735	-2.82934	1.28513	0.720178
Breast conditions, congenital or relating to hormones	-0.615529	-5.72518	2.50385	0.722183
Disorders of the globe	0.483829	-2.55949	2.89003	0.722723
Noninflammatory disorders of vagina	-0.0812685	-0.545062	0.361823	0.723896
Prurigo and Lichen	0.182482	-0.895925	1.13748	0.724719
Torus fracture	0.75844	-4.60524	4.98706	0.726319
Aplastic anemia	0.293822	-1.55415	1.78163	0.726974
Acute osteomyelitis	-0.19929	-1.44942	0.863215	0.727623
Open wound of ear	0.142912	-0.71744	0.886477	0.727716
Functional disorders of bladder	-0.118153	-0.816819	0.530088	0.728153
Temporomandibular joint disorder, unspecified	0.128288	-0.629564	0.828983	0.730637
Symptoms involving respiratory system and other chest symptoms	-0.124277	-0.885094	0.554695	0.730729
Other diseases of the teeth and supporting structures	-0.0651109	-0.447167	0.300367	0.731491
Pituitary hypofunction	-0.241957	-1.83487	1.04812	0.731501
Helminthiases	-0.354756	-2.83341	1.554	0.733059
Secondary malignant neoplasm of liver	-0.493364	-5.41649	1.86005	0.733951
Anomalies of respiratory system, congenital	0.37163	-2.11542	2.33474	0.736428
Disorders of acoustic nerve	0.27921	-1.54142	1.75588	0.737047
Superficial injury, infected	-0.170583	-1.29144	0.778279	0.739535
Otosclerosis	-0.558839	-5.75892	2.26578	0.739973
Cancer of bronchus; lung	-0.286299	-2.53959	1.20182	0.740624
Corneal dystrophy	0.87947	-6.04044	5.36121	0.740871
Congenital pigmentary anomalies of skin	0.774544	-5.38094	4.26071	0.742051
Cystoid macular degeneration of retina	-0.507798	-5.5166	2.06076	0.74282
Retinoschisis and retinal cysts	0.854098	-5.861	5.66283	0.743663
Mechanical complication of unspecified genitourinary device, implant, and graft	-0.156084	-1.17661	0.738795	0.743975
Other disorders of liver	-0.0837708	-0.607802	0.407297	0.744364
Occlusion and stenosis of precerebral arteries	-0.144688	-1.11171	0.679063	0.745238
Anemia of chronic disease	-0.148217	-1.11502	0.712534	0.745895
Upper gastrointestinal congenital anomalies	-0.362113	-3.06268	1.67789	0.746209
Other cardiac conduction disorders	0.112819	-0.590289	0.77608	0.746494
Villonodular synovitis	-0.538655	-5.71123	2.23913	0.746594
Malignant neoplasm of bladder	0.343687	-2.14293	2.1127	0.746905
Hyperpotassemia	0.0785503	-0.418469	0.5493	0.750924
Abnormal reflex	-0.199626	-1.57304	0.979651	0.75207
Transient mental disorders due to conditions classified elsewhere	0.18954	-1.05933	1.30561	0.752209
Acquired deformities of finger	-0.218023	-1.78273	1.04098	0.752563
Chronic ulcer of unspecified site	0.123624	-0.677912	0.861043	0.75301
Pyogenic arthritis	-0.169354	-1.36129	0.825458	0.754231
Cardiac defibrillator in situ	-0.279934	-2.58042	1.2777	0.754434
Poisoning by antibiotics	-0.0828098	-0.622845	0.427519	0.755712
Congenital anomalies of esophagus	0.468343	-2.8614	3.27696	0.755879
Cardiac arrest	0.123818	-0.695968	0.872806	0.757148
Phlebitis and thrombophlebitis	-0.103183	-0.793382	0.530908	0.757374
Renal failure NOS	-0.119302	-0.936328	0.606841	0.757855
Chronic dermatitis due to solar radiation	0.267994	-1.68942	1.7551	0.758212
Pneumonia	-0.0470977	-0.352246	0.250012	0.758563
Kwashiorkor	0.366102	-2.30652	2.55589	0.758745
Other paralytic syndromes	-0.113467	-0.884469	0.585027	0.758916
Phlebitis and thrombophlebitis of lower extremities	-0.149833	-1.22035	0.771764	0.762561
Cancer of the gums	0.858623	-6.51367	5.29667	0.762875
Aneurysm of artery of lower extremity	0.385107	-2.56684	2.56628	0.763936
Benign neoplasm of ovary	-0.222689	-1.94413	1.12495	0.764279
Hyposmolality and/or hyponatremia	-0.0567234	-0.438157	0.30961	0.765258
Type 2 diabetes with ophthalmic manifestations	-0.234242	-2.06035	1.18368	0.765873
Nonspecific findings on examination of blood	-0.096124	-0.764794	0.519328	0.76678
Obstruction of bile duct	-0.272509	-2.58286	1.34866	0.7669
Other retinal disorders	-0.472615	-5.5402	2.13945	0.767349
Perinatal jaundice	0.193596	-1.23725	1.35119	0.767843
Macular puckering of retina	0.286304	-2.03349	1.92619	0.769073
Hypotony of eye	-0.596268	-6.87714	3.03122	0.769427
Myoneural disorders	-0.462216	-5.49997	2.24447	0.772271
Intestinal infection due to protozoa	-0.330902	-3.03784	1.78954	0.773468
Neoplasm of uncertain behavior of male genital organs	0.52573	-4.64155	3.23659	0.774617
Autoimmune disease NEC	-0.288533	-2.7864	1.56372	0.779872
Atrophy of female genital tract	0.529	-4.61747	4.01013	0.780114
Spinal cord injury without evidence of spinal bone injury	-0.139728	-1.20228	0.800174	0.780407
Disturbances in tooth eruption	-0.197969	-1.74831	1.12373	0.780537
Impaction of intestine	-0.155254	-1.39083	0.873605	0.781473
Nevus, non-neoplastic	-0.183714	-1.66877	1.03349	0.782123
Muscular wasting and disuse atrophy	0.122806	-0.793696	0.953309	0.782578
Alzheimer's disease	-0.412547	-5.36344	2.02906	0.783448
Other benign neoplasm of connective and other soft tissue	-0.185013	-1.70759	1.04246	0.784077
Complex regional/central pain syndrome	-0.129344	-1.13359	0.756922	0.784528
Diplopia and disorders of binocular vision	0.0983351	-0.641716	0.775169	0.785676
Respiratory failure	0.0452351	-0.285529	0.367008	0.786097
Dry eyes	-0.0850117	-0.730014	0.511018	0.786312
Ulcer of esophagus	0.0902787	-0.593625	0.71036	0.786324
Respiratory complications	0.10849	-0.722097	0.853521	0.787161
Myoclonus	0.146249	-0.980996	1.15725	0.787691
Aphasia/speech disturbance	0.0638727	-0.412495	0.515902	0.787762
Dysmenorrhea	-0.0530191	-0.452764	0.331459	0.79022
Dermatomycoses	0.167651	-1.16956	1.3229	0.790756
Elevated sedimentation rate	0.193614	-1.38306	1.53894	0.79262
Diseases of the larynx and vocal cords	-0.131051	-1.20252	0.800577	0.793227
Other endocrine disorders	-0.0910948	-0.812458	0.566646	0.793325
Acquired toe deformities	-0.17082	-1.63136	1.0229	0.793582
Nervous system congenital anomalies	-0.306948	-2.99141	1.91245	0.794094
Blister	0.125448	-0.877069	1.01289	0.79426
Osteitis deformans and osteopathies associated with other disorders classified elsewhere	0.2936	-2.29909	2.24514	0.794449
Complication of amputation stump	0.230084	-1.72434	1.79928	0.795223
Chronic hepatitis	0.140367	-0.997708	1.14727	0.796604
Poisoning by water, mineral, and uric acid metabolism drugs	-0.145428	-1.36732	0.907729	0.797188
Sinoatrial node dysfunction (Bradycardia)	0.121076	-0.873163	0.994714	0.798916
Degenerative and vascular disorders of ear	0.277188	-2.21382	2.20453	0.799325
Apnea	-0.124339	-1.16158	0.792388	0.799367
Coccidioidomycosis	0.747651	-7.21302	6.33501	0.799384
Urethral hypermobility/ISD	-0.248821	-2.62646	1.52489	0.799962
Erectile dysfunction [ED]	-0.0988021	-0.937951	0.622129	0.800152
Unspecified polyarthropathy or polyarthritis	0.153785	-1.12193	1.29419	0.801497
Facial nerve disorders [CN7]	0.126324	-0.930041	1.05028	0.801842
Generalized convulsive epilepsy	-0.0749521	-0.687067	0.496326	0.802423
Postphlebitic syndrome	0.45232	-4.6331	3.51842	0.802714
Late effects of cerebrovascular disease	-0.106685	-1.0202	0.690371	0.80325
Ankylosing spondylitis	-0.188833	-1.93854	1.18782	0.803839
Pigmentary iris degeneration	-0.771357	-8.20136	4.27414	0.80436
Renal sclerosis, NOS	-0.215578	-2.23205	1.35771	0.804719
Toxic multinodular goiter	-0.381984	-5.35819	2.22367	0.80571
Muscular dystrophies	0.412168	-4.57036	2.98146	0.806518
Loose body in joint	-0.15472	-1.57975	0.992393	0.806651
Urinary obstruction	-0.196596	-2.12999	1.22357	0.808797
Functional digestive disorders	-0.0702939	-0.663233	0.485285	0.809094
Keratoconjunctivitis	-0.196254	-2.04087	1.2987	0.80969
Orthopnea	-0.250372	-2.77046	1.61997	0.81029
Right bundle branch block	-0.102394	-1.01503	0.692443	0.810692
Thyrotoxicosis with or without goiter	-0.0735338	-0.705737	0.509903	0.810882
Adult failure to thrive	-0.131503	-1.29828	0.904342	0.811239
Sialoadenitis	0.14374	-1.14788	1.22835	0.81126
Vitamin deficiency	0.138419	-1.07636	1.21522	0.811596
Pelvic inflammatory disease, NOS	0.0885279	-0.666315	0.803311	0.813098
Cardiac pacemaker in situ	-0.142815	-1.5049	0.954755	0.813447
Celiac disease	0.129014	-1.00708	1.14894	0.813549
Hypertrophy of salivary gland	-0.371211	-5.36887	2.33731	0.815105
Sideroblastic anemia	-0.441965	-6.05562	2.90067	0.815512
Throat pain	-0.0830337	-0.821105	0.591447	0.815801
Hyperchylomicronemia	0.429845	-4.6938	3.66197	0.816421
Symptomatic artificial menopause	0.165349	-1.35595	1.49216	0.817348
Hypertension	0.416545	-4.67429	3.50442	0.818101
Toxic effect of (non-ethyl) alcohol and petroleum and other solvents	-0.0613783	-0.604853	0.448325	0.818156
Inflammation of the eye	0.221433	-1.88788	2.06227	0.82157
Chronic pharyngitis and nasopharyngitis	-0.0798763	-0.82213	0.589833	0.822379
Other disorders of biliary tract	-0.0789595	-0.804493	0.590005	0.822672
Congenital anomalies of posterior segment of eye	-0.412558	-5.84045	2.8346	0.82284
Hyperaldosteronism	-0.58781	-7.32152	3.54142	0.8231
Gastric ulcer	-0.0572555	-0.583691	0.436455	0.824799
Fuchs' dystrophy	0.42953	-4.92336	3.93802	0.825681
Hemorrhage or hematoma complicating a procedure	-0.0524511	-0.536625	0.404177	0.826084
Osteoarthrosis involving more than one site, but not specified as generalized	0.168116	-1.55782	1.52018	0.826794
Toxic maculopathy of retina	-0.554329	-7.20328	3.41068	0.827218
Septal Deviations/Turbinate Hypertrophy	0.043241	-0.355759	0.420862	0.827448
Tympanosclerosis and middle ear disease related to otitis media	-0.218316	-2.64443	1.56683	0.82766
Bladder neck obstruction	-0.202117	-2.55383	1.37507	0.828012
Primary/intrinsic cardiomyopathies	-0.0964179	-1.06153	0.729476	0.829427
Acute, but ill-defined cerebrovascular disease	-0.108061	-1.21109	0.816752	0.830406
Atherosclerosis of native arteries of the extremities with ulceration or gangrene	0.249825	-2.46081	2.30361	0.831508
Contact and allergic dermatitis of eyelid	0.39147	-4.75051	3.68971	0.833198
Late pregnancy and failed induction	-0.0824373	-0.901098	0.658147	0.833773
Congenital anomalies of female genital organs	0.114483	-1.03626	1.1195	0.83394
Hyperestrogenism	0.452637	-4.91718	4.49702	0.834621
Uveitis, noninfectious or NOS	0.14292	-1.34973	1.36364	0.834653
Chronic airway obstruction	-0.0527038	-0.573297	0.430561	0.835816
Other disorders of gallbladder	-0.0555714	-0.602006	0.455866	0.83583
Polyphagia	0.0955257	-0.846453	0.968366	0.83597
Open wound or laceration of eye or eyelid	-0.0730539	-0.81737	0.586448	0.836187
Disorders of urea cycle metabolism	0.120199	-1.0906	1.22563	0.837542
Chorioretinal inflammations, scars, and other disorders of choroid	0.374986	-4.76468	3.6595	0.839795
Lack of normal physiological development	-0.331758	-5.37408	2.45827	0.840281
Hirsutism	-0.123973	-1.44204	1.0289	0.840403
Hyperventilation	-0.0530543	-0.598786	0.455305	0.842564
Postinflammatory pulmonary fibrosis	0.0975658	-0.957745	0.995265	0.843865
Complications following abortion or ectopic and molar pregnancies	0.209288	-2.24366	2.08225	0.843981
Other diseases of respiratory system, not elsewhere classified	-0.104469	-1.25003	0.879669	0.844164
Viral hepatitis C	-0.0532601	-0.60989	0.461007	0.844272
Incisional hernia	0.0790991	-0.754975	0.831816	0.844699
Other perinatal conditions of fetus or newborn	-0.0799479	-0.929781	0.696603	0.845482
Other disorders of pancreatic internal secretion	0.177594	-1.82923	1.83258	0.845838
Cellulitis and abscess of oral soft tissues	-0.110142	-1.36619	0.931921	0.846929
Amblyopia	0.156674	-1.66001	1.60003	0.847949
Graft-versus-host disease	-0.616074	-8.88757	4.8658	0.848751
Other congenital musculoskeletal anomalies	0.175506	-1.81683	1.87532	0.849204
Menopausal and postmenopausal disorders	-0.0964624	-1.20491	0.852693	0.850826
Benign neoplasm of spinal cord, meninges	0.476956	-6.28134	4.3893	0.851245
Respiratory conditions of fetus and newborn	-0.277019	-5.1979	2.02724	0.851603
Femoral hernia	0.185877	-2.17091	1.91335	0.851959
Other and unspecified congenital anomalies	0.115638	-1.18674	1.28124	0.853031
Dysmetabolic syndrome X	0.0765066	-0.775799	0.852799	0.853466
Other disorders of lipoid metabolism	0.169262	-1.87243	1.81675	0.854273
Overweight, obesity and other hyperalimentation	0.0384126	-0.382572	0.442291	0.855261
E. coli	0.047751	-0.480499	0.548097	0.855626
MRSA pneumonia	0.0926297	-0.967191	1.04898	0.856295
Arterial embolism and thrombosis	-0.11069	-1.45724	1.01916	0.857114
Nerve root lesions	-0.132561	-1.75435	1.23125	0.857334
Cerebral ischemia	0.125987	-1.39854	1.39216	0.857443
Other diseases of respiratory system, NEC	0.0534424	-0.560683	0.623732	0.859551
Urinary complications NEC	-0.0991305	-1.33802	0.923666	0.859835
Stricture/obstruction of ureter	0.0725264	-0.784097	0.83223	0.85992
Other deficiency anemia	0.490197	-9.00524	10.8947	0.860619
Cellulitis and abscess of foot, toe	-0.0550756	-0.704736	0.539048	0.860999
Vascular disorders of penis	-0.361177	-6.24323	2.94916	0.861057
Toxic gastroenteritis and colitis	-0.191073	-2.69674	1.83863	0.861188
Interstitial emphysema and related conditions of newborn	-0.322055	-5.51884	2.86096	0.861691
Other disorders of stomach and duodenum	-0.041691	-0.526992	0.417299	0.861989
Leukoplakia of oral mucosa	-0.346516	-6.02236	2.74839	0.862526
Diseases of spleen	-0.106141	-1.45344	1.01828	0.862644
Complication of colostomy or enterostomy	0.122034	-1.35724	1.45921	0.863218
Restless legs syndrome	-0.0418736	-0.535352	0.425311	0.863745
Congenital anomalies of intestine	-0.0626944	-0.820605	0.627534	0.863874
Genitourinary congenital anomalies	0.458731	-6.26351	4.67314	0.864019
Allergic purpura	-0.263986	-5.22874	2.25404	0.864824
Benign neoplasm of bone and articular cartilage	-0.0951545	-1.32499	0.926079	0.864826
Peripheral vascular disease, unspecified	0.0777568	-0.896167	0.915265	0.86564
Posttraumatic wound infection not elsewhere classified	-0.0856622	-1.18297	0.860502	0.866992
Scar conditions and fibrosis of skin	-0.0580515	-0.780704	0.597484	0.867544
Hypertrophy of breast (Gynecomastia)	-0.0650904	-0.897257	0.672206	0.869095
Retinal detachments and defects	0.251326	-4.63681	2.41387	0.87037
Pernicious anemia	0.100951	-1.21614	1.24612	0.870802
Hypercholesterolemia	-0.0310013	-0.413348	0.336404	0.870893
Dermatomyositis	0.185627	-2.39613	2.39544	0.87403
Keratoconus	-0.142771	-2.42183	1.3971	0.874164
Cataplexy and narcolepsy	-0.110615	-1.64518	1.17565	0.874299
Dystrophy of female genital tract	0.29996	-5.21508	4.03105	0.875018
severe protein-calorie malnutrition	0.0611216	-0.729091	0.798961	0.875182
Visual field defects	0.0778558	-0.97732	1.00131	0.876539
Redundant prepuce and phimosis/BXO	-0.147853	-2.55264	1.43632	0.876721
Congenital hip dysplasia and deformity	-0.158423	-2.59633	1.67875	0.876804
Benign neoplasm of kidney and other urinary organs	-0.282639	-5.6588	2.84778	0.877022
Seborrhea	-0.182054	-2.8714	2.04356	0.877767
Disorders of external ear	-0.108027	-1.65468	1.18721	0.878085
Simple and unspecified goiter	-0.0554358	-0.823244	0.638553	0.880563
Debility unspecified	0.0927187	-1.25905	1.23506	0.882655
Rheumatism, unspecified and fibrositis	0.12225	-1.70628	1.65506	0.883679
Osteoarthrosis, generalized	0.0795384	-1.08528	1.08685	0.884814
Neuroendocrine tumors	0.27532	-4.92671	3.78408	0.885168
Secondary malignancy of respiratory organs	-0.212651	-5.1184	2.05013	0.885273
Diseases of sebaceous glands	-0.349253	-6.75337	3.48929	0.886703
Other acute and subacute forms of ischemic heart disease	0.107046	-1.52873	1.47267	0.886804
Protein-calorie malnutrition	0.0281824	-0.371426	0.410727	0.887715
Cerebral degeneration, unspecified	-0.0669464	-1.09123	0.808126	0.888062
Vitamin D deficiency	-0.0317428	-0.488266	0.402772	0.888566
Acid-base balance disorder	-0.0615938	-0.981842	0.769396	0.889033
Endometrial hyperplasia	-0.134166	-2.47832	1.57721	0.889167
Delirium due to conditions classified elsewhere	0.0288451	-0.388922	0.425814	0.889642
Stomatitis and mucositis (ulcerative)	-0.108671	-1.89573	1.32733	0.890727
Chronic thyroiditis	-0.151935	-2.70828	1.90358	0.891119
Sensorineural hearing loss	0.0582192	-0.838675	0.841956	0.891409
Herpes simplex	-0.0329539	-0.527834	0.433967	0.892711
Parkinson's disease	-0.101087	-1.83941	1.23401	0.892968
Open wound of foot except toe(s) alone	0.034985	-0.494038	0.525939	0.892973
Basal cell carcinoma	0.108988	-1.74493	1.51805	0.893563
Constitutional aplastic anemia	0.241638	-4.98005	3.58085	0.897132
Other disorders of metabolism	-0.0450583	-0.769707	0.621718	0.898194
Cancer of connective tissue	-0.110964	-2.11306	1.45623	0.898947
Infertility, male	-0.0860487	-1.7167	1.07379	0.899014
Absent or infrequent menstruation	0.032203	-0.478917	0.517416	0.89912
Cornea replaced by transplant	0.123737	-2.22255	1.80393	0.899548
Morbid obesity	0.0218877	-0.325286	0.356669	0.899908
Other arthropathies	0.0998719	-1.62104	1.59367	0.901181
Gram positive septicemia	-0.0571291	-1.06637	0.824776	0.904269
Abnormal function study of cardiovascular system	-0.0514943	-0.969645	0.751719	0.905306
Alpha-1-antitrypsin deficiency	-0.229378	-5.8833	3.29622	0.905626
Flatulence	-0.0265589	-0.481397	0.406187	0.906336
Congenital anomalies of male genital organs	-0.120552	-2.68666	1.60866	0.907245
Senile dementia	-0.176757	-5.10983	2.24095	0.907534
Disease of capillaries	-0.124891	-2.68526	1.82025	0.90801
Hx of malignant neoplasm of oral cavity and pharynx	-0.1723	-5.09136	2.16923	0.908655
Preeclampsia and eclampsia	-0.0447649	-0.854917	0.708594	0.90994
Acquired acanthosis nigricans	0.102858	-1.87917	1.77306	0.910018
Secondary malignant neoplasm of skin	0.197729	-4.87062	3.114	0.910018
Chronic periodontitis	-0.136086	-2.96653	2.13914	0.912122
Monocytic leukemia	-0.297153	-7.42715	4.00956	0.913161
Certain early complications of trauma or procedure	-0.0435006	-0.897596	0.727606	0.915581
Stricture and stenosis of esophagus	0.0287783	-0.525508	0.541058	0.91564
Acquired hypothyroidism	-0.0450681	-0.928203	0.762206	0.915953
Embolism and thrombosis of abdominal aorta	0.18446	-4.94071	3.14893	0.917205
Ulceration of intestine	-0.0538055	-1.1561	0.908674	0.917278
Nontoxic uninodular goiter	-0.0375835	-0.787224	0.644625	0.917342
Alkalosis	-0.0371629	-0.780922	0.642645	0.917835
Acute febrile mucocutaneous lymph node syndrome (Kawasaki disease)	-0.196735	-6.90845	3.34623	0.918035
Lyme disease	-0.113647	-2.67886	1.91529	0.918112
Cervical intraepithelial neoplasia [CIN] [Cervical dysplasia]	-0.0286845	-0.598295	0.507324	0.918623
Thromboangiitis obliterans	-0.200467	-6.04375	3.37987	0.918852
Unspecified disorder of lipoid metabolism	-0.0585589	-1.34286	0.999137	0.920044
Learning disorder	0.0655731	-1.33224	1.29701	0.921242
Diseases of pulp and periapical tissues	-0.178242	-5.49348	3.05984	0.922745
Hemangioma of skin and subcutaneous tissue	0.051778	-1.08908	1.03237	0.922918
Pneumoconiosis	0.157189	-4.82205	2.67065	0.923181
Polycystic ovaries	0.0346287	-0.701509	0.720361	0.923696
Spontaneous ecchymoses	0.0437411	-0.961043	0.940962	0.927605
Postablative ovarian failure	-0.113113	-2.89442	2.34642	0.928656
Macular degeneration, dry	-0.143327	-5.13434	2.48023	0.928706
Bronchiectasis	0.0709696	-1.67884	1.51825	0.928803
Optic neuritis/neuropathy	0.0600389	-1.41462	1.28486	0.929191
Otorrhea	0.0538831	-1.27201	1.20108	0.93098
Hemoglobinuria	0.102113	-2.36687	2.43902	0.931268
Contact dermatitis and other eczema due to plants [except food]	-0.134025	-5.09707	2.33782	0.931855
Azoospermia and oligospermia	0.137128	-4.86321	2.56035	0.933073
Von willebrand's disease	-0.090711	-2.62194	1.86918	0.933438
Orthostatic hypotension	-0.0239274	-0.62523	0.538272	0.935454
Kidney replaced by transpant	-0.0851949	-2.60587	1.7725	0.935667
Hypertensive heart disease	-0.0352693	-0.986071	0.801764	0.937555
Disorders of lacrimal system	0.0776437	-2.31146	1.83406	0.938424
Epiphora	0.128557	-4.88619	2.76269	0.938444
Heart failure NOS	0.0549011	-1.55443	1.34094	0.939381
Chronic fatigue syndrome	-0.0216578	-0.622853	0.539344	0.941488
Secondary malignancy of bone	-0.0678551	-2.37432	1.52231	0.941785
Anomalies of endocrine glands, congenital	-0.116553	-5.10076	2.44109	0.941911
Other specified disorders of plasma protein metabolism	-0.0312888	-0.98493	0.823644	0.945315
Other specified diseases of sebaceous glands	0.0344766	-1.06219	0.999971	0.947199
Spirochetal infection	-0.111412	-5.16261	2.70733	0.947394
Irregular menstrual cycle	0.0172098	-0.508657	0.515394	0.947395
Traumatic arthropathy	0.0306462	-0.96233	0.89904	0.948077
Vascular complications of surgery and medical procedures	-0.0323821	-1.10016	0.902376	0.948721
Diabetic retinopathy	0.0518442	-1.78185	1.47941	0.948942
Chronic cystitis	0.0321585	-1.01333	0.982586	0.949207
Cancer of bladder	0.105085	-4.89888	2.83513	0.949549
Sleep disorders	0.0130155	-0.404137	0.410345	0.950017
Stomatitis and mucositis	0.045787	-1.53314	1.39404	0.950121
Bullous dermatoses	-0.112011	-5.23701	3.06903	0.950155
Other deficiencies of circulating enzymes	0.143024	-6.05799	3.73843	0.950817
Hepatitis NOS	-0.0173297	-0.592583	0.51767	0.950989
Corneal opacity	-0.0567362	-2.36705	1.54659	0.951609
Hematological disorders of newborn	-0.100025	-5.12577	2.57551	0.951739
Respiratory abnormalities	0.0516406	-1.81377	1.63973	0.951896
Poisoning by agents primarily affecting the cardiovascular system	-0.0245299	-0.878039	0.750379	0.952493
Benign neoplasm of lymph nodes	-0.111497	-5.53771	3.22447	0.952697
Abdominal aortic aneurysm	-0.0551401	-2.37296	1.52695	0.952882
Other headache syndromes	0.00756216	-0.255969	0.270579	0.955085
Glaucoma	0.031963	-1.21045	1.05449	0.955168
Disorders of refraction and accommodation; blindness and low vision	0.0675697	-2.75515	2.24459	0.955625
Hidradenitis	0.0456835	-1.79555	1.57358	0.956456
Multiple sclerosis	-0.0193493	-0.751402	0.651804	0.956598
Eosinophilia	0.0365364	-1.43158	1.2642	0.956742
Raynaud's syndrome	0.0326665	-1.26214	1.1458	0.95691
Disorder of skin and subcutaneous tissue NOS	0.0113417	-0.42735	0.429013	0.958558
Maternal complication of pregnancy affecting fetus or newborn	-0.0302207	-1.2961	1.03497	0.958695
Cushing's syndrome	0.0506074	-2.06141	1.90951	0.958927
Anterior pituitary disorders	-0.0389427	-1.83827	1.36044	0.960614
Aspergillosis	0.0611761	-2.74878	2.42595	0.96084
Herpes zoster	0.0178768	-0.742627	0.697876	0.960974
Hemangioma and lymphangioma, any site	-0.0239972	-1.08842	0.900566	0.96173
Pituitary dwarfism	-0.0790926	-5.2202	2.50901	0.962843
Sickle cell anemia	0.0813048	-5.00187	3.02245	0.962927
Acromegaly and gigantism	0.0827629	-5.13195	3.33608	0.964167
Separation of retinal layers	0.0963958	-5.84455	3.45093	0.964883
Failure to thrive (childhood)	0.0794672	-5.06436	3.20296	0.965307
Other specified disorders involving the immune mechanism	-0.0777707	-5.31689	3.04392	0.965686
Other specified diffuse diseases of connective tissue	-0.0579624	-3.12143	2.67557	0.966656
Other disorders of arteries and arterioles	-0.0231525	-1.2431	1.01173	0.967283
Secondary thrombocytopenia	-0.0171132	-1.0227	0.863503	0.971269
Adverse effects of antibacterials (not penicillins)	0.0197737	-1.14738	1.03598	0.971311
Mild cognitive impairment	0.0173826	-1.04571	0.965851	0.972698
Other acquired deformities of limbs	-0.0219118	-1.47976	1.18347	0.973699
Hypertrophy of female genital organs	-0.0165343	-1.13734	0.949107	0.974805
Malignant neoplasm of small intestine, including duodenum	0.0734841	-6.13881	3.88381	0.975502
Disorders of menstruation and other abnormal bleeding from female genital tract	-0.0097534	-0.676314	0.61373	0.976247
Aseptic necrosis of bone	0.0180845	-1.29954	1.12585	0.976288
Urethral discharge	0.0232818	-1.82988	1.40879	0.97689
Occlusion of cerebral arteries, with cerebral infarction	0.0462526	-4.94798	2.57337	0.977268
Progressive myopia	0.054912	-5.58327	3.64272	0.977525
Lung disease due to external agents	-0.0150058	-1.19313	0.989932	0.978167
Anomalies of tooth position/malocclusion	0.0215864	-1.77889	1.4793	0.978674
Hematuria	0.00438529	-0.33552	0.332452	0.979456
Protozoan infection	0.01806	-1.50352	1.33311	0.97967
Kaposi's sarcoma	-0.0760722	-8.08942	4.98976	0.979698
Cancer of liver and intrahepatic bile duct	-0.0561201	-6.10936	3.42958	0.98013
Occlusion of cerebral arteries	0.0152176	-1.30517	1.1389	0.9802
Ectropion or entropion	-0.0233451	-2.41368	1.6464	0.98099
Drusen (degenerative) of retina	0.0588201	-6.25409	4.35482	0.981507
Malignant neoplasm, other	-0.00856671	-0.780449	0.683797	0.981561
Arterial dissection	-0.0178949	-1.7426	1.39259	0.981624
Transitory tachypnea or apnea of newborn	0.0374223	-4.9788	2.67402	0.981919
Cancer of oropharynx	-0.0461946	-5.87706	3.33706	0.983051
Spinocerebellar disease	0.018401	-1.96047	1.62697	0.983429
Intracerebral hemorrhage	0.0117598	-1.23314	1.08068	0.983866
Cancer of the mouth floor	-0.0550468	-7.4166	4.69755	0.984535
Large cell lymphoma	-0.03498	-5.41432	3.44262	0.985332
Subdural hemorrhage	0.00968246	-1.12332	0.993682	0.985512
Elevated cancer antigen 125 [CA 125]	-0.0260805	-5.15293	3.17476	0.988459
Other hereditary hemolytic anemias	-0.0229222	-5.0447	2.74481	0.98901
Nonspecific abnormal findings in stool contents	-0.00488787	-0.73802	0.662409	0.989016
Diverticulum of esophagus, acquired	0.023031	-5.03091	2.75329	0.989098
Other complications of the puerperium NEC	-0.00285251	-0.675407	0.631032	0.993145
Other disorders of prostate	0.00336408	-2.49725	1.65823	0.997371
Scleritis and episcleritis	-0.0032543	-3.31216	2.76538	0.998179
Unstable angina (intermediate coronary syndrome)	0.000712495	-1.11496	0.91458	0.998884

## Sheet: S4_SUI+BPDvsSUI–BPD_Female
Phecode Name (bold p values <3.03E-05)	Effect	CI.lower	CI.upper	p-value
PW.phe.Suicide.or.self.inflicted.injury	1.61864	1.25491	2.00354	1.0092e-20
PW.phe.Posttraumatic.stress.disorder	1.46686	1.1509	1.78267	3.09292e-19
PW.phe.Bipolar	1.23714	0.931295	1.54543	2.32013e-15
PW.phe.Anxiety.disorders	1.20546	0.897593	1.51164	4.67782e-14
PW.phe.Major.depressive.disorder	1.30054	0.918935	1.7049	1.96797e-12
PW.phe.Poisoning.by.psychotropic.agents	1.06061	0.742833	1.38414	3.82353e-11
PW.phe.Schizophrenia	1.32728	0.921202	1.72872	4.16965e-10
PW.phe.Open.wounds.of.extremities	0.935498	0.622586	1.24488	8.24042e-09
PW.phe.Acute.pharyngitis	-0.842896	-1.19923	-0.497777	1.03047e-06
PW.phe.Alteration.of.consciousness	0.800733	0.47594	1.12139	1.83501e-06
PW.phe.Psychosis	0.814956	0.463315	1.16026	7.68979e-06
PW.phe.Spondylosis.without.myelopathy	-0.997509	-1.47531	-0.544566	8.79673e-06
PW.phe.Other.mental.disorder	0.70937	0.392145	1.02467	1.3359e-05
PW.phe.Threatened.premature.labor	-1.27119	-1.93954	-0.660341	2.00114e-05
PW.phe.Substance.addiction.and.disorders	0.721524	0.385528	1.06424	2.24139e-05
PW.phe.Hypopotassemia	0.711201	0.379772	1.04027	2.94065e-05
PW.phe.Depression	0.994864	0.50733	1.52457	3.39379e-05
PW.phe.Dissociative.disorder	1.44632	0.769034	2.12666	3.50089e-05
PW.phe.Spinal.stenosis	-1.59324	-2.51323	-0.783762	4.77565e-05
PW.phe.Acute.sinusitis	-0.762877	-1.16596	-0.376504	8.01771e-05
PW.phe.Obstetrical.birth.trauma	-0.810505	-1.25338	-0.393795	9.16118e-05
PW.phe.Pyelonephritis	-0.800641	-1.2331	-0.389432	9.56081e-05
PW.phe.Agorophobia..social.phobia..and.panic.disorder	0.621029	0.299798	0.93816	0.00017002
PW.phe.Anemia.during.pregnancy	-1.36594	-2.27198	-0.596275	0.000242532
PW.phe.Excessive.or.frequent.menstruation	-0.749646	-1.18279	-0.340196	0.000246641
PW.phe.Poisoning.by.anticonvulsants.and.anti.Parkinsonism.drugs	0.745208	0.347969	1.13344	0.000281378
PW.phe.Infectious.and.parasitic.complications.affecting.pregnancy	-1.70794	-2.92482	-0.718686	0.000321759
PW.phe.Chronic.pain	-0.683677	-1.07608	-0.301773	0.000396895
PW.phe.Contusion	-0.580632	-0.908192	-0.256228	0.000439311
PW.phe.Other.ill.defined.and.unknown.causes.of.morbidity.and.mortality	0.975753	0.437313	1.50249	0.000461306
PW.phe.Calculus.of.kidney	-0.900163	-1.46185	-0.376762	0.00055979
PW.phe.Normal.delivery	-0.918674	-1.51387	-0.378224	0.000598054
PW.phe.Insulin.pump.user	-1.38088	-2.31303	-0.559069	0.000635253
PW.phe.Other.specified.disorders.of.breast	-1.20996	-2.05505	-0.483314	0.000660422
PW.phe.Chemotherapy	-1.41715	-2.39598	-0.564883	0.000704324
PW.phe.Type.2.diabetes.with.neurological.manifestations	-3.13023	-8.00166	-1.02767	0.000789652
PW.phe.Degeneration.of.intervertebral.disc	-0.681915	-1.10122	-0.278377	0.00080171
PW.phe.Paralytic.ileus	0.988763	0.41424	1.5494	0.000878073
PW.phe.Acute.pain	-0.716469	-1.16435	-0.286744	0.000933865
PW.phe.Urinary.tract.infection	-0.548929	-0.880698	-0.221634	0.000973767
PW.phe.Adverse.drug.events.and.drug.allergies	0.55486	0.226268	0.879578	0.000994496
PW.phe.Postnasal.drip	-3.25467	-8.14684	-1.06542	0.000995088
PW.phe.Infections.of.genitourinary.tract.during.pregnancy	-1.05424	-1.77163	-0.403171	0.00111425
PW.phe.Acute.upper.respiratory.infections.of.multiple.or.unspecified.sites	-0.549004	-0.892176	-0.21476	0.00118069
PW.phe.Toxic.effect.of.other.substances..chiefly.nonmedicinal.as.to.source	1.07691	0.431642	1.70893	0.0012398
PW.phe.Problems.associated.with.amniotic.cavity.and.membranes	-0.921098	-1.54839	-0.347886	0.00124943
PW.phe.Presbyopia	-1.78293	-3.40948	-0.61491	0.00135543
PW.phe.Cough	-0.580104	-0.952358	-0.219213	0.00148545
PW.phe.Eustachian.tube.disorders	-1.78805	-3.42786	-0.59707	0.00174805
PW.phe.Suicidal.ideation	0.490795	0.181991	0.798739	0.00187828
PW.phe.Constipation	0.537297	0.198976	0.871785	0.00194163
PW.phe.Fracture.of.unspecified.bones	-0.85926	-1.4569	-0.303373	0.00204034
PW.phe.Abnormality.of.organs.and.soft.tissues.of.pelvis.complicating.pregnancy..childbirth..or.the.puerperium	-0.900652	-1.54879	-0.313688	0.00207944
PW.phe.Chronic.obstructive.asthma.with.exacerbation	2.3083	0.823867	3.97286	0.00212177
PW.phe.Poisoning.by.agents.primarily.acting.on.the.smooth.and.skeletal.muscles.and.respiratory.system	0.867028	0.313965	1.40636	0.00236316
PW.phe.Poisoning.by.analgesics..antipyretics..and.antirheumatics	0.49546	0.17352	0.811895	0.0027017
PW.phe.Disorders.of.the.pituitary.gland.and.its.hypothalamic.control	2.02157	0.688587	3.46522	0.00287992
PW.phe.Open.wound.of.neck	1.40892	0.48935	2.3176	0.00300427
PW.phe.Obsessive.compulsive.disorders	0.717227	0.245343	1.17549	0.0031742
PW.phe.Alcohol.related.disorders	0.484188	0.163398	0.798813	0.00327123
PW.phe.Viral.infection	-0.585194	-0.998225	-0.190482	0.00333016
PW.phe.Neuralgia..neuritis..and.radiculitis.NOS	-1.02333	-1.80383	-0.323131	0.00342137
PW.phe.Displacement.of.intervertebral.disc	-0.630316	-1.09045	-0.193201	0.0042948
PW.phe.Peripheral.enthesopathies.and.allied.syndromes	-0.738206	-1.29163	-0.22163	0.00453339
PW.phe.Noninfectious.gastroenteritis	-0.521933	-0.898582	-0.158566	0.00457383
PW.phe.Chondromalacia	-1.63834	-3.2767	-0.448422	0.00469893
PW.phe.Postmenopausal.bleeding	-2.65625	-7.51307	-0.620448	0.0047028
PW.phe.Lymphadenitis	-0.739919	-1.2976	-0.219093	0.00478444
PW.phe.Suppurative.and.unspecified.otitis.media	-0.643616	-1.13267	-0.184004	0.00550145
PW.phe.Disorders.of.coccyx	-1.30217	-2.38391	-0.361415	0.00554804
PW.phe.Pituitary.hyperfunction	1.46266	0.435176	2.48706	0.00568351
PW.phe.Radiotherapy	-1.20125	-2.2004	-0.324419	0.00614912
PW.phe.Open.wound.of.lip.and.mouth	-1.12987	-2.11565	-0.297372	0.00638303
PW.phe.Hereditary.and.idiopathic.peripheral.neuropathy	-1.05465	-1.9058	-0.280222	0.00675932
PW.phe.Cystic.mastopathy	-1.23227	-2.3959	-0.309528	0.00688007
PW.phe.Other.complications.of.pregnancy.NEC	-0.637959	-1.13561	-0.169039	0.00708537
PW.phe.Irritable.Bowel.Syndrome	0.527382	0.142425	0.902276	0.00758667
PW.phe.Attention.deficit.hyperactivity.disorder	0.526351	0.142147	0.900078	0.00759839
PW.phe.Varicose.veins.of.lower.extremity..symptomtic	-2.67508	-7.54981	-0.55322	0.00784432
PW.phe.Other.disorders.of.bone.and.cartilage	-0.890546	-1.62767	-0.219434	0.0083969
PW.phe.Bariatric.surgery	-0.665039	-1.19896	-0.16256	0.00886102
PW.phe.Rash.and.other.nonspecific.skin.eruption	-0.571184	-1.02639	-0.138454	0.00914782
PW.phe.Elevated.blood.pressure.reading.without.diagnosis.of.hypertension	-0.718867	-1.31057	-0.169507	0.00956196
PW.phe.Symptoms.and.disorders.of.the.joints	-0.975906	-1.82517	-0.223721	0.00982028
PW.phe.Localized.superficial.swelling..mass..or.lump	-1.03516	-1.94355	-0.234894	0.0100213
PW.phe.Eating.disorder	0.732847	0.175875	1.27318	0.0104001
PW.phe.Electrolyte.imbalance	-1.06915	-2.02586	-0.236882	0.010481
PW.phe.Pelvic.peritoneal.adhesions..female..postoperative...postinfection.	-0.721977	-1.33698	-0.159697	0.0109208
PW.phe.Herpes.zoster.with.nervous.system.complications	2.20086	0.515561	3.96281	0.0110137
PW.phe.Superficial.injury.without.mention.of.infection	0.407684	0.0907333	0.719441	0.0119359
PW.phe.Suicidal.ideation.or.attempt	1.34415	0.297851	2.41652	0.0120094
PW.phe.Circulatory.disease.NEC	-0.797158	-1.48625	-0.165512	0.0124751
PW.phe.Contracture.of.tendon..sheath.	2.34055	0.49394	4.39124	0.0130131
PW.phe.Antineoplastic.and.immunosuppressive.drugs.causing.adverse.effects	-1.91908	-4.2114	-0.35745	0.0131194
PW.phe.Fetal.distress.and.abnormal.forces.of.labor	-0.709334	-1.33094	-0.140333	0.0136198
PW.phe.Barrett.s.esophagus	-1.76916	-4.01108	-0.310539	0.0139704
PW.phe.Allergic.reaction.to.food	1.05717	0.215004	1.88479	0.0144028
PW.phe.Other.tests	-0.400417	-0.725389	-0.0790288	0.0145162
PW.phe.Pulpitis.and.necrosis.of.tooth.pulp	3.83047	0.704858	9.02482	0.015041
PW.phe.Conjunctivitis..infectious	-0.649965	-1.21981	-0.120764	0.0152802
PW.phe.Alcoholism	0.367236	0.0706375	0.660994	0.015391
PW.phe.Antepartum.hemorrhage..abruptio.placentae..and.placenta.previa	-0.820401	-1.5676	-0.147202	0.0158479
PW.phe.Toxic.effect.of.carbon.monoxide	1.24767	0.233061	2.20839	0.017056
PW.phe.Other.high.risk.pregnancy	-0.95664	-1.86038	-0.161788	0.0170792
PW.phe.Acute.and.subacute.necrosis.of.liver	-1.09164	-2.14042	-0.183489	0.0171302
PW.phe.Hypermetropia	-1.2088	-2.43457	-0.199347	0.0171934
PW.phe.Salicylates.causing.adverse.effects.in.therapeutic.use	0.811187	0.144131	1.45647	0.0177384
PW.phe.Malposition.and.malpresentation.of.fetus.or.obstruction	-0.631336	-1.20169	-0.105456	0.0177791
PW.phe.Sprains.and.strains	-0.384132	-0.708272	-0.0657136	0.0178802
PW.phe.Curvature.of.spine	-1.82854	-4.11681	-0.272568	0.0184668
PW.phe.Develomental.delays.and.disorders	0.523929	0.0889996	0.945879	0.0186441
PW.phe.Other.derangement.of.joint	-0.720764	-1.38471	-0.108598	0.0202067
PW.phe.Cysts.of.the.jaws	3.44777	0.507555	8.50914	0.020856
PW.phe.Reflux.esophagitis	-0.603169	-1.1565	-0.0861992	0.0215336
PW.phe.Disorders.of.sacrum	-0.860281	-1.69364	-0.112246	0.0232266
PW.phe.Hemorrhoids	-0.473883	-0.902341	-0.0627128	0.0234868
PW.phe.Nonspecific.abnormal.results.of.function.study.of.brain.and.central.nervous.system	-0.969735	-1.93732	-0.123649	0.0235363
PW.phe.Other	-0.485621	-0.896348	-0.065922	0.02365
PW.phe.Gangrene	3.57619	0.45077	8.7517	0.0236899
PW.phe.Poisoning.by.primarily.systemic.agents	0.566517	0.075636	1.04037	0.0241613
PW.phe.Dysthymic.disorder	0.391953	0.0516029	0.72475	0.024273
PW.phe.Frequency.of.urination.and.polyuria	-0.558269	-1.07492	-0.0701648	0.0244417
PW.phe.Antirheumatics.causing.adverse.effects.in.therapeutic.use	0.97189	0.122961	1.78681	0.0255201
PW.phe.Autism	1.89689	0.227672	3.77095	0.0258955
PW.phe.Uterine.Uterovaginal.prolapse	-1.06054	-2.24288	-0.10913	0.0273205
PW.phe.Other.peripheral.nerve.disorders	-0.448143	-0.866283	-0.0467213	0.0283167
PW.phe.Muscle.weakness	-0.898312	-1.79769	-0.0908477	0.0284068
PW.phe.Adverse.effects.of.sedatives.or.other.central.nervous.system.depressants.and.anesthetics	0.369172	0.0389935	0.693448	0.0286148
PW.phe.Schizophrenia.and.other.psychotic.disorders	3.04649	0.287328	8.06476	0.0288043
PW.phe.Inflammation.of.eyelids	-1.02277	-2.12231	-0.0973467	0.0291134
PW.phe.Cyst.of.kidney..acquired	-1.41347	-3.10617	-0.130008	0.0292173
PW.phe.Other.and.unspecified.disc.disorder	-0.566404	-1.11213	-0.0553389	0.0293186
PW.phe.Sebaceous.cyst	-0.940584	-1.9405	-0.088191	0.029448
PW.phe.Paranoid.disorders	0.543292	0.0546087	1.01478	0.0297223
PW.phe.Perforation.of.tympanic.membrane	1.34629	0.130994	2.59539	0.0300999
PW.phe.Infection.of.the.eye	-2.55703	-7.48275	-0.205588	0.0301366
PW.phe.Pain.in.limb	-0.38095	-0.732833	-0.0357594	0.0303994
PW.phe.Emphysema	-1.34137	-3.00038	-0.112264	0.0306878
PW.phe.Hypothyroidism.NOS	0.385887	0.0362604	0.728482	0.0307262
PW.phe.Viral.pneumonia	1.32604	0.123749	2.51609	0.0311097
PW.phe.Hypovolemia	-0.369195	-0.712424	-0.0331228	0.0311546
PW.phe.Parasomnia	0.920977	0.0814378	1.75164	0.0318413
PW.phe.Poisoning.by.drugs.primarily.affecting.the.autonomic.nervous.system	0.738599	0.0613141	1.39715	0.0329065
PW.phe.Other.conditions.or.status.of.the.mother.complicating.pregnancy..childbirth..or.the.puerperium	-0.419751	-0.822218	-0.033342	0.0329623
PW.phe.Cervicalgia	-0.377608	-0.734444	-0.0297328	0.0332073
PW.phe.Screening.for.malignant.neoplasms.of.the.skin	-0.531455	-1.05353	-0.0402759	0.0335449
PW.phe.Anorexia.nervosa	0.885147	0.0629256	1.68443	0.0352096
PW.phe.Glycosuria.or.Acetonuria	2.03624	0.125871	4.49248	0.0360609
PW.phe.Respiratory.failure	0.415902	0.0272169	0.794736	0.0361646
PW.phe.Symptomatic.menopause	-0.673649	-1.37363	-0.0404494	0.0365299
PW.phe.Dermatitis.herpetiformis	3.98287	0.239614	9.58138	0.0371196
PW.phe.Musculoskeletal.symptoms.referable.to.limbs	-0.690494	-1.39813	-0.0386457	0.037472
PW.phe.Esophageal.atresia.tracheoesophageal.fistula	1.56455	0.0899062	3.08148	0.0378165
PW.phe.Benign.neoplasm.of.skin	-0.555615	-1.12627	-0.0286415	0.0384065
PW.phe.Encounter.for.long.term..current..use.of.anticoagulants	-0.673248	-1.36938	-0.0333092	0.0388342
PW.phe.Pain.in.joint	-0.358148	-0.701858	-0.0180644	0.0389722
PW.phe.Idiopathic.fibrosing.alveolitis	3.94466	0.176387	9.57942	0.0396765
PW.phe.Complications.of.surgical.and.medical.procedures	-0.486784	-0.976027	-0.0223314	0.0397279
PW.phe.Antihypertensive.agents.causing.adverse.effects	0.879029	0.0416324	1.69025	0.0399138
PW.phe.Thyroid.cyst	-2.30371	-7.19967	-0.0809382	0.0404153
PW.phe.Rupture.of.synovium	-2.20289	-7.07812	-0.0737858	0.0405744
PW.phe.Ulceration.of.the.lower.GI.tract	-1.43599	-3.18979	-0.0568182	0.0406013
PW.phe.Allergic.conjunctivitis	1.31122	0.0456567	2.59751	0.0424086
PW.phe.Hypoparathyroidism	-2.37714	-7.2934	-0.0662389	0.0425076
PW.phe.Nonspecific.abnormal.findings.on.radiological.and.other.examination.of.musculoskeletal.system	-0.613622	-1.26726	-0.0102414	0.0461051
PW.phe.Toxic.effect.of.other.metals	1.18808	0.0136929	2.37164	0.0474327
PW.phe.Other.and.unspecified.coagulation.defects	-0.899727	-1.90595	-0.0094753	0.0474933
PW.phe.Chronic.tonsillitis.and.adenoiditis	-0.621898	-1.30035	-0.00634794	0.0475858
PW.phe.Urinary.calculus	-0.538149	-1.10592	-0.00545726	0.0476325
PW.phe.Malignant.neoplasm.of.female.breast	-1.04568	-2.39206	-0.00914101	0.0478063
PW.phe.Osteoarthrosis.NOS	-0.469082	-0.953777	-0.00384216	0.0481031
PW.phe.Dysuria	-0.370326	-0.750158	-0.00299704	0.0481319
PW.phe.Keratoderma..acquired	-2.19693	-7.08427	-0.0119046	0.0484461
PW.phe.Insect.bite	-0.834094	-1.767	-0.0043749	0.0487466
PW.phe.Hypertension.complicating.pregnancy..childbirth..and.the.puerperium	-0.867792	-1.87738	-0.00352899	0.0490128
PW.phe.Acute.reaction.to.stress	0.464657	-7.73361e-05	0.913552	0.0500374
PW.phe.Uterine.leiomyoma	-0.688301	-1.48137	0.00093653	0.050331
PW.phe.Viral.hepatitis	-2.40201	-7.33971	0.00300065	0.0503394
PW.phe.Other.upper.respiratory.disease	-0.419866	-0.859783	0.0012313	0.0506878
PW.phe.Disorders.of.adrenal.glands	-1.54297	-3.82687	0.00925233	0.0515634
PW.phe.Essential.tremor	0.837704	-0.00816227	1.64932	0.0521796
PW.phe.Short.stature	2.925	-0.0272064	7.96032	0.0522333
PW.phe.Ganglion.and.cyst.of.synovium..tendon..and.bursa	-0.891666	-1.9714	0.00966381	0.0526932
PW.phe.Open.wound.of.toe.s.	-1.03281	-2.28338	0.0124234	0.0529807
PW.phe.Bursitis.disorders	-2.1613	-7.04844	0.0229325	0.0531039
PW.phe.Umbilical.cord.complications.during.labor.and.delivery	-0.438644	-0.910907	0.00588945	0.0532003
PW.phe.GERD	-0.341461	-0.694852	0.00494688	0.0533922
PW.phe.Atherosclerosis.of.the.extremities	2.47018	-0.0486304	5.37197	0.0545643
PW.phe.Abdominal.pain	-0.365261	-0.733706	0.00734191	0.0546498
PW.phe.Spinal.cord.injury.without.evidence.of.spinal.bone.injury	1.39861	-0.0355747	2.91171	0.0559172
PW.phe.First.degree.AV.block	1.0295	-0.0293278	2.0524	0.0564558
PW.phe.Oral.aphthae	1.08728	-0.0320435	2.21916	0.0568248
PW.phe.Syncope.and.collapse	-0.35251	-0.728496	0.0109497	0.0574308
PW.phe.Atrial.fibrillation	-1.00447	-2.24722	0.0303888	0.0576391
PW.phe.Disorders.resulting.from.impaired.renal.function	-2.34202	-7.28016	0.06418	0.0576634
PW.phe.Gastrojejunal.ulcer	-1.56415	-3.87824	0.0517	0.058721
PW.phe.Vitamin.B.complex.deficiencies	-0.627881	-1.33354	0.0245458	0.0595949
PW.phe.Hyperpotassemia	0.612184	-0.0274656	1.2289	0.0604163
PW.phe.Other.symptoms.referable.to.back	-0.601472	-1.28957	0.0296275	0.0622345
PW.phe.Essential.hypertension	-0.347225	-0.723047	0.0199615	0.0639712
PW.phe.Viral.hepatitis.B	1.46387	-0.0901661	2.98655	0.064198
PW.phe.Thoracic.or.lumbosacral.neuritis.or.radiculitis..unspecified	-0.440368	-0.930184	0.02542	0.0642164
PW.phe.Polyneuropathy.in.diabetes	-1.44391	-3.71196	0.0762645	0.0645115
PW.phe.Abnormal.mammogram	-0.616378	-1.35093	0.0364958	0.0650185
PW.phe.Otitis.media	-0.727988	-1.5925	0.043552	0.0651335
PW.phe.Anorexia	0.518497	-0.0337684	1.05043	0.0653715
PW.phe.Acquired.deformities.of.hip	-2.4229	-7.39542	0.136561	0.065544
PW.phe.Other.disorders.of.ear	-1.55099	-3.8798	0.0924983	0.0660285
PW.phe.Kyphoscoliosis.and.scoliosis	-0.522914	-1.1246	0.033675	0.066134
PW.phe.Colon.cancer	-2.08313	-6.97226	0.112156	0.0664185
PW.phe.Allergies..other	0.440096	-0.0310272	0.895438	0.066764
PW.phe.Cerebral.cysts	1.42557	-0.106485	2.9075	0.0672625
PW.phe.Disturbance.of.skin.sensation	-0.342236	-0.722939	0.0266681	0.0693133
PW.phe.Fasciitis	-0.788714	-1.75621	0.0602379	0.0696798
PW.phe.Secondary.malignant.neoplasm	-2.08474	-6.9805	0.140021	0.0705546
PW.phe.Genu.valgum.or.varum..acquired.	-1.75273	-4.23336	0.137957	0.0708058
PW.phe.Dislocation	-0.460187	-0.99417	0.0379784	0.070884
PW.phe.Encounter.for.long.term..current..use.of.antiplatelets.antithrombotics	-1.29252	-3.05693	0.102299	0.0709991
PW.phe.Congenital.anomalies.of.skin	-1.28699	-3.04431	0.103252	0.0712526
PW.phe.Pathologic.fracture.of.vertebrae	-1.41199	-3.68067	0.110069	0.0718618
PW.phe.Gingivitis	-1.47489	-3.77711	0.116994	0.0719163
PW.phe.Diseases.of.thymus.gland	2.76744	-0.237324	7.82944	0.0722684
PW.phe.Myringitis	-2.37366	-7.34751	0.190242	0.0725725
PW.phe.Conduct.disorders	0.527811	-0.0496754	1.08543	0.0726904
PW.phe.Other.nutritional.deficiency	0.881732	-0.0837501	1.81925	0.0727517
PW.phe.Mitral.valve.disease	-2.30271	-7.26492	0.184073	0.0732113
PW.phe.Swelling.of.limb	-0.409126	-0.876913	0.037964	0.073396
PW.phe.Congenital.anomalies.of.the.integument	1.62733	-0.162495	3.40262	0.073533
PW.phe.Vascular.disorders.of.kidney.hypertrophy	-2.28722	-7.23968	0.187231	0.0736226
PW.phe.Glucocorticoid.deficiency	-0.954442	-2.15173	0.0897426	0.0745147
PW.phe.Abnormal.function.study.of.cardiovascular.system	0.98754	-0.102243	2.02305	0.0745219
PW.phe.Ileostomy.status	1.46928	-0.153966	3.12467	0.0753176
PW.phe.Heartburn	-0.505125	-1.09987	0.0506077	0.0756441
PW.phe.Tics.and.stuttering	2.12294	-0.236394	4.70295	0.0763056
PW.phe.Pulmonary.congestion.and.hypostasis	0.853388	-0.0965114	1.77048	0.0773325
PW.phe.Other.and.unspecified.congenital.anomalies	1.42271	-0.156856	3.10274	0.0773743
PW.phe.Abnormal.findings.on.mammogram.or.breast.exam	-2.09046	-6.99797	0.186389	0.0773824
PW.phe.Torticollis	-0.947982	-2.19762	0.0976806	0.0774716
PW.phe.Myeloid.leukemia	2.80675	-0.287402	7.9364	0.0775433
PW.phe.Benign.neoplasm.of.other.endocrine.glands.and.related.structures	3.07756	-0.368492	8.1966	0.07814
PW.phe.Hemoptysis	-0.981618	-2.21669	0.105726	0.0782038
PW.phe.Diseases.of.the.oral.soft.tissues..excluding.lesions.specific.for.gingiva.and.tongue	-0.718154	-1.62126	0.0803754	0.0794946
PW.phe.Poisoning.by.agents.primarily.affecting.the.gastrointestinal.system	0.936098	-0.112789	1.98641	0.0797195
PW.phe.Pneumonitis.due.to.inhalation.of.food.or.vomitus	0.398474	-0.0483193	0.830631	0.0798456
PW.phe.Hallucinations	0.580876	-0.0717693	1.21149	0.0803052
PW.phe.Osteoarthrosis..localized..primary	-0.574255	-1.26413	0.068455	0.080909
PW.phe.Toxic.effect.of.noxious.substances.eaten.as.food	2.12057	-0.272952	4.7584	0.0811045
PW.phe.Localized.adiposity	1.09897	-0.141684	2.30208	0.0812533
PW.phe.Cervical.radiculitis	-0.53414	-1.18377	0.0661708	0.0823471
PW.phe.Mood.disorders	0.324809	-0.04231	0.68192	0.0823687
PW.phe.Back.pain	-0.312186	-0.666503	0.0400241	0.0823924
PW.phe.Sexual.and.gender.identity.disorders	1.12852	-0.150043	2.37954	0.0824542
PW.phe.Cerebral.laceration.and.contusion	1.40938	-0.188824	2.99774	0.0825973
PW.phe.Trigeminal.nerve.disorders..CN5.	-1.00424	-2.40741	0.120601	0.0828841
PW.phe.Abnormality.in.fetal.heart.rate.or.rhythm	-0.516179	-1.14804	0.064845	0.0829185
PW.phe.Other.abnormality.of.urination	-0.696716	-1.5717	0.0871644	0.083074
PW.phe.Bone.cancer	-2.11703	-7.04257	0.236192	0.0841373
PW.phe.Postmenopausal.atrophic.vaginitis	-1.37186	-3.64689	0.163246	0.0843036
PW.phe.Rickets.or.osteomalacia	2.71943	-0.42308	6.17967	0.0873977
PW.phe.Systemic.lupus.erythematosus	-0.890291	-2.11432	0.121785	0.0874973
PW.phe.Acidosis	-0.371175	-0.815412	0.0540836	0.0879518
PW.phe.Dermatophytosis.of.nail	-0.973109	-2.36362	0.133413	0.0880903
PW.phe.Benign.neoplasm.of.other.parts.of.digestive.system	-0.899389	-2.13279	0.125292	0.0881528
PW.phe.Somatoform.disorder	0.431449	-0.0667134	0.912257	0.0887187
PW.phe.Ulcerative.colitis..chronic.	-1.97878	-6.8745	0.246099	0.08994
PW.phe.Fever.of.unknown.origin	-0.311162	-0.684017	0.0498505	0.0918305
PW.phe.Acute.gastritis	-0.597559	-1.36593	0.0935047	0.0921119
PW.phe.Blood.in.stool	-0.445798	-0.996164	0.0714417	0.0924349
PW.phe.Major.puerperal.infection	-1.20032	-2.95387	0.185096	0.0929552
PW.phe.Other.symptoms.involving.abdomen.and.pelvis	-0.666485	-1.53174	0.106975	0.0933605
PW.phe.Coma	0.473034	-0.0823713	1.00895	0.0939971
PW.phe.Psoriasis.vulgaris	-1.1072	-2.79436	0.173245	0.094547
PW.phe.Fracture.of.radius.and.ulna	-0.506653	-1.15515	0.0838914	0.09458
PW.phe.Acute..transverse..myelitis	2.76533	-0.483687	6.79559	0.0946125
PW.phe.Extrapyramidal.disease.and.abnormal.movement.disorders	0.49328	-0.0879563	1.05209	0.0950244
PW.phe.Acquired.spondylolisthesis	-0.770146	-1.80565	0.128704	0.0957861
PW.phe.Impetigo	-0.744057	-1.72848	0.12514	0.0957919
PW.phe.Mucous.polyp.of.cervix	1.35617	-0.263938	2.85201	0.0966494
PW.phe.Dermatophytosis.of.the.body	0.905669	-0.168934	1.94677	0.0968768
PW.phe.Diabetic.retinopathy	1.80223	-0.346796	3.95072	0.0970744
PW.phe.Diabetes.or.abnormal.glucose.tolerance.complicating.pregnancy	-0.781809	-1.87402	0.136012	0.0985174
PW.phe.Peritonitis.and.retroperitoneal.infections	-0.843311	-1.99397	0.148609	0.098553
PW.phe.Epistaxis.or.throat.hemorrhage	-0.694003	-1.63293	0.122449	0.0986138
PW.phe.Synovitis.and.tenosynovitis	-0.453661	-1.03036	0.0826752	0.0990364
PW.phe.Fibrosclerosis.of.breast	-1.09306	-2.78013	0.187247	0.0991708
PW.phe.Delirium.due.to.conditions.classified.elsewhere	0.437239	-0.0855853	0.940519	0.0999383
PW.phe.Chronic.glomerulonephritis..NOS	-2.43994	-7.48835	0.444495	0.100533
PW.phe.Nonrheumatic.aortic.valve.disorders	-1.11862	-2.83233	0.204347	0.102294
PW.phe.Fracture.of.vertebral.column.without.mention.of.spinal.cord.injury	-0.48813	-1.12503	0.0989956	0.105314
PW.phe.Stiffness.of.joint	-0.819813	-1.96302	0.163471	0.105633
PW.phe.Galactorrhea	0.942584	-0.203426	2.08233	0.105638
PW.phe.Malaise.and.fatigue	-0.272182	-0.605779	0.0572953	0.105715
PW.phe.Other.symptoms.disorders.or.the.urinary.system	-0.4749	-1.08886	0.0979563	0.106052
PW.phe.Mammographic.microcalcification	-1.23288	-3.47282	0.225894	0.106115
PW.phe.Blood.vessel.replaced	-2.28269	-7.3004	0.444247	0.107631
PW.phe.Cerebral.aneurysm	-1.99287	-6.91791	0.360608	0.107916
PW.phe.Iatrogenic.endocrine.disorders	3.16394	-0.665123	8.84253	0.107926
PW.phe.Poisoning.by.other.anti.infectives	0.711414	-0.161118	1.55391	0.108181
PW.phe.Coronary.atherosclerosis	-0.676659	-1.59665	0.142414	0.108351
PW.phe.Nonrheumatic.pulmonary.valve.disorders	-1.44466	-3.81975	0.292904	0.108593
PW.phe.Rheumatoid.arthritis	-0.634483	-1.51017	0.133305	0.108667
PW.phe.Encounter.for.long.term..current..use.of.antibiotics	-0.60324	-1.40612	0.131708	0.110075
PW.phe.Septal.Deviations.Turbinate.Hypertrophy	0.401217	-0.0933559	0.875593	0.110219
PW.phe.Staphylococcus.infections	-0.880092	-2.14631	0.188195	0.110405
PW.phe.Early.onset.of.delivery	-0.471295	-1.0945	0.104286	0.110807
PW.phe.Polydipsia	0.952962	-0.225646	2.10859	0.111041
PW.phe.Iatrogenic.pulmonary.embolism.and.infarction	-1.91604	-6.82312	0.361745	0.111997
PW.phe.Open.wound.or.laceration.of.eye.or.eyelid	-1.02759	-2.69342	0.216219	0.112177
PW.phe.Gout	-1.29616	-3.58525	0.27124	0.112924
PW.phe.Vitamin.A.deficiency	3.06833	-0.719334	8.55394	0.113457
PW.phe.Fracture.of.clavicle.or.scapula	-0.83299	-2.06271	0.187541	0.114453
PW.phe.Pathologic.fracture.of.femur	-2.23728	-7.25281	0.486389	0.115056
PW.phe.Abnormal.serum.enzyme.levels	-0.457517	-1.06224	0.108837	0.115396
PW.phe.Dyspepsia.and.other.specified.disorders.of.function.of.stomach	0.380165	-0.095284	0.837834	0.115485
PW.phe.Pyogenic.granuloma	3.0636	-0.739504	8.59964	0.116305
PW.phe.Cellulitis.and.abscess.of.trunk	-0.464201	-1.07996	0.111862	0.116367
PW.phe.Psychophysical.visual.disturbances	1.14009	-0.293308	2.56153	0.116764
PW.phe.Senile.osteoporosis	-1.87919	-6.78218	0.381731	0.117531
PW.phe.Lordosis..acquired.	-1.89077	-6.7979	0.387902	0.117933
PW.phe.Vertiginous.syndromes.and.other.disorders.of.vestibular.system	1.10335	-0.299307	2.48561	0.120557
PW.phe.Cardiac.and.circulatory.congenital.anomalies	-2.09147	-7.06524	0.485386	0.121645
PW.phe.Gram.negative.septicemia	-0.939965	-2.37657	0.234755	0.122283
PW.phe.Cervicocranial.Cervicobrachial.syndrome	-1.92736	-6.85226	0.427574	0.122457
PW.phe.Pyoderma	2.46523	-0.617124	7.59862	0.123876
PW.phe.Diarrhea	-0.269244	-0.618728	0.0733015	0.124141
PW.phe.Postlaminectomy.syndrome	-0.834057	-2.08697	0.217693	0.125333
PW.phe.Poisoning.allergy.of.sulfonamides	0.495108	-0.141581	1.10688	0.125347
PW.phe.Congenital.anomalies.of.abdominal.wall..diaphram	1.73545	-0.509992	4.03471	0.12602
PW.phe.Other.specified.osteoporosis	-1.21857	-3.48609	0.304148	0.127207
PW.phe.Lumbosacral.spondylolysis..congenital	1.24252	-0.369284	2.8679	0.128353
PW.phe.Hemarthrosis	-1.87292	-6.78828	0.441941	0.128461
PW.phe.Gram.positive.septicemia	0.927809	-0.27528	2.11855	0.128465
PW.phe.Abnormal.glucose	1.10803	-0.343491	2.48128	0.129499
PW.phe.Cancer.of.mouth	2.39662	-0.730398	5.95678	0.129544
PW.phe.Actinic.keratosis	-0.790624	-2.00953	0.215395	0.12964
PW.phe.Other.anemias	-0.273377	-0.636254	0.0792455	0.129773
PW.phe.Nonspecific.abnormal.findings.on.radiological.and.other.examination.of.other.intrathoracic.organs..echocardiogram..etc.	-0.866144	-2.16568	0.244435	0.131326
PW.phe.Atrophic.gastritis	-0.47576	-1.14128	0.13752	0.131496
PW.phe.Acquired.absence.of.breast	-0.415048	-0.983237	0.121867	0.131988
PW.phe.Dysplasia.of.cervix	-1.93168	-6.87397	0.488874	0.132916
PW.phe.Disorders.of.conjunctiva	-0.983166	-2.6535	0.270059	0.132979
PW.phe.Skull.and.face.fracture.and.other.intercranial.injury	0.3122	-0.0975975	0.707724	0.133577
PW.phe.Burns	0.361122	-0.114244	0.818715	0.134477
PW.phe.Complication.of.nervous.system.device..implant..and.graft	-1.8778	-6.80287	0.479394	0.134531
PW.phe.Sprains.and.strains.of.back.and.neck	-0.23892	-0.556234	0.0738115	0.134853
PW.phe.Hyposmolality.and.or.hyponatremia	0.345954	-0.110316	0.787259	0.135465
PW.phe.Septicemia	-0.420719	-1.00464	0.130145	0.136843
PW.phe.Deficiency.of.humoral.immunity	-1.91183	-6.8517	0.506701	0.136934
PW.phe.Abnormality.of.gait	-0.495381	-1.19055	0.152843	0.136995
PW.phe.Papanicolaou.smear.of.cervix.or.vagina.with.atypical.squamous.cells	-0.614154	-1.51831	0.186211	0.137222
PW.phe.Adult.failure.to.thrive	0.954917	-0.318451	2.20606	0.138521
PW.phe.Abnormal.sputum	-2.22554	-7.27314	0.676343	0.138719
PW.phe.Tachycardia.NOS	0.26455	-0.0876524	0.609072	0.139771
PW.phe.Other.intestinal.obstruction	0.48142	-0.163024	1.09931	0.140497
PW.phe.Otalgia	-0.387282	-0.932209	0.124428	0.140729
PW.phe.Labyrinthitis	0.801145	-0.27865	1.81984	0.141208
PW.phe.Premature.menopause.and.other.ovarian.failure	-1.17883	-3.44679	0.344231	0.141739
PW.phe.Hemorrhage.from.gastrointestinal.ulcer	-0.82332	-2.10079	0.260468	0.14244
PW.phe.Multiple.gestation	-1.16122	-3.42077	0.338893	0.142523
PW.phe.Other.disorders.of.neurohypophysis	1.24926	-0.432248	3.01175	0.14351
PW.phe.Spinal.stenosis.of.lumbar.region	-0.504036	-1.23153	0.166901	0.144397
PW.phe.Superficial.cellulitis.and.abscess	-0.401278	-0.970452	0.134827	0.145108
PW.phe.Melanomas.of.skin..dx.or.hx	1.49652	-0.556632	3.48421	0.145236
PW.phe.Heart.transplant.surgery	-1.04008	-2.78287	0.332389	0.145358
PW.phe.Enthesopathy	-0.397987	-0.96683	0.135995	0.146998
PW.phe.Wheezing	-0.650044	-1.6072	0.221268	0.147607
PW.phe.Chronic.inflammatory.pelvic.disease	-0.765945	-1.99504	0.254788	0.148663
PW.phe.Abnormal.granulation.tissue	0.91812	-0.343854	2.15118	0.150277
PW.phe.Diabetes.type.2.with.peripheral.circulatory.disorders	-1.96228	-6.9427	0.613367	0.150376
PW.phe.Behcet.s.syndrome	2.57779	-0.974587	7.71567	0.151047
PW.phe.Fibroadenosis.of.breast	-1.7848	-6.70057	0.532672	0.151518
PW.phe.Complications.of.gastrostomy..colostomy.and.enterostomy	-1.36641	-3.78733	0.468504	0.151951
PW.phe.Symptoms.involving.cardiovascular.system	-0.723147	-1.82633	0.254639	0.152212
PW.phe.Traumatic.and.surgical.subcutaneous.emphysema	-1.29275	-3.65898	0.438039	0.152708
PW.phe.Sciatica	-0.338562	-0.823237	0.122875	0.152888
PW.phe.Spondylosis.and.allied.disorders	2.18083	-0.873642	5.37794	0.153667
PW.phe.Anxiety.disorder	0.285497	-0.105614	0.686902	0.153691
PW.phe.Cellulitis.and.abscess.of.face.neck	-0.492642	-1.22227	0.178333	0.154107
PW.phe.Foreign.body.injury	0.36375	-0.141027	0.84809	0.155101
PW.phe.Gouty.arthropathy	-1.87826	-6.83283	0.608613	0.156086
PW.phe.Open.wound.of.nose.and.sinus	0.863407	-0.353138	1.97113	0.156089
PW.phe.Procedure	-0.411118	-0.948815	0.16326	0.156134
PW.phe.Corneal.edema	2.07654	-0.852672	5.43668	0.157406
PW.phe.Appendiceal.conditions	0.792903	-0.319525	1.85039	0.157511
PW.phe.Functional.digestive.disorders	0.473808	-0.188103	1.11021	0.157651
PW.phe.Jaw.disease.NOS	0.600006	-0.240251	1.4099	0.158318
PW.phe.Gastritis.and.duodenitis..NOS	-0.293553	-0.716324	0.112463	0.158625
PW.phe.Congenital.deformities.of.feet	0.939528	-0.387257	2.19971	0.159418
PW.phe.Other.disorders.of.soft.tissues	-0.537505	-1.34531	0.203868	0.159496
PW.phe.Spondylosis.with.myelopathy	-1.1562	-3.43987	0.402887	0.159965
PW.phe.Intervertebral.disc.disorder.with.myelopathy	-1.16934	-3.464	0.412947	0.160939
PW.phe.Abnormality.of.red.blood.cells	0.803722	-0.332204	1.89675	0.161093
PW.phe.Cellulitis.and.abscess.of.arm.hand	0.321385	-0.13108	0.757082	0.161311
PW.phe.Folate.deficiency.anemia	2.15721	-0.915389	5.47996	0.162107
PW.phe.Edema	-0.304639	-0.745692	0.120426	0.162139
PW.phe.Hypersensitivity.angiitis	2.15286	-0.917893	5.61256	0.164059
PW.phe.Dermatomycoses	1.07746	-0.460815	2.56623	0.164288
PW.phe.Pancreatic.cancer	2.65468	-1.04417	8.15491	0.164935
PW.phe.Panniculitis	1.02696	-0.446271	2.42912	0.165194
PW.phe.Endocrine.and.metabolic.disturbances.of.fetus.and.newborn	1.52742	-0.682972	3.66533	0.166364
PW.phe.Pituitary.hypofunction	1.28723	-0.557468	3.15749	0.167211
PW.phe.Migrain.with.aura	-0.453526	-1.1434	0.184583	0.167814
PW.phe.Hyperemesis.gravidarum	-0.550842	-1.39375	0.223984	0.167865
PW.phe.Abnormal.results.of.function.study.of.pulmonary.system	1.07929	-0.47259	2.60679	0.168014
PW.phe.Fracture.of.ribs	-0.436812	-1.10277	0.177937	0.168039
PW.phe.Loss.of.teeth.or.edentulism	0.806405	-0.358792	1.89309	0.168152
PW.phe.Psychogenic.and.somatoform.disorders	1.00428	-0.436148	2.44283	0.168471
PW.phe.Debility.unspecified	1.11918	-0.510614	2.65174	0.168915
PW.phe.Specific.nonpsychotic.mental.disorders.due.to.brain.damage	0.406928	-0.178133	0.968393	0.169593
PW.phe.Bacterial.pneumonia	0.550549	-0.242525	1.30971	0.169724
PW.phe.Irregular.menstrual.bleeding	-0.584316	-1.50698	0.238642	0.169844
PW.phe.Congenital.anomalies.of.genital.organs	2.54158	-1.09974	7.77574	0.169919
PW.phe.Prolapse.of.vaginal.walls	-0.551038	-1.43313	0.225314	0.170787
PW.phe.Effects.of.other.external.causes	0.233739	-0.102247	0.565259	0.171699
PW.phe.Plica.syndrome	-0.841051	-2.28046	0.340149	0.171723
PW.phe.Neurofibromatosis	-2.29429	-7.44939	1.01396	0.171829
PW.phe.Pneumoconiosis	4.24545	-2.16092	13.9453	0.174782
PW.phe.Defibrination.syndrome	-1.25966	-3.6472	0.51627	0.174882
PW.phe.Malignant.neoplasm.of.retroperitoneum.and.peritoneum	2.45862	-1.11905	7.6076	0.174884
PW.phe.Systemic.inflammatory.response.syndrome..SIRS.	-0.653114	-1.6917	0.278715	0.175043
PW.phe.Cardiac.rhythm.regulators.causing.adverse.effects.in.therapeutic.use	1.09648	-0.525379	2.60903	0.175044
PW.phe.Other.hemoglobinopathies	-1.76367	-6.7024	0.654491	0.175129
PW.phe.Noninflammatory.disorders.of.ovary..fallopian.tube..and.broad.ligament	-0.469477	-1.20566	0.20374	0.176735
PW.phe.Sleep.related.leg.cramps	1.58113	-0.734457	4.2143	0.176842
PW.phe.Anomalies.of.jaw.size.symmetry	1.48342	-0.714529	3.64832	0.177461
PW.phe.Vaginitis.and.vulvovaginitis	-0.290075	-0.72984	0.129109	0.177978
PW.phe.Swelling..mass..or.lump.in.head.and.neck..Space.occupying.lesion..intracranial.NOS.	-0.368752	-0.935755	0.163104	0.178016
PW.phe.Aortic.aneurysm	-1.70763	-6.63072	0.643886	0.179286
PW.phe.Primary.thrombocytopenia	-1.79356	-6.75167	0.703474	0.180761
PW.phe.Nephritis.and.nephropathy.with.pathological.lesion	-1.08667	-2.95306	0.482349	0.180942
PW.phe.Retinal.edema	1.86909	-0.963654	4.69454	0.182344
PW.phe.Congenital.osteodystrophies	-1.21105	-3.57642	0.520689	0.182496
PW.phe.Internal.derangement.of.knee	-0.382302	-0.985123	0.17365	0.182634
PW.phe.Gonococcal.infections	1.12687	-0.542187	2.83588	0.182689
PW.phe.Other.unspecified.back.disorders	-0.685194	-1.83218	0.305609	0.182956
PW.phe.Mental.disorders.durring.after.pregnancy	-0.311289	-0.790794	0.143897	0.183443
PW.phe.Other.nonspecific.findings.on.examination.of.urine	-0.378415	-0.967197	0.176192	0.18489
PW.phe.Benign.neoplasm.of.pituitary.gland.and.craniopharyngeal.duct..pouch.	0.88723	-0.434296	2.20891	0.18501
PW.phe.Shortness.of.breath	-0.256643	-0.646611	0.121614	0.185574
PW.phe.Pain.and.other.symptoms.associated.with.female.genital.organs	-0.221223	-0.556537	0.105825	0.186545
PW.phe.Other.aneurysm	-1.81851	-6.79686	0.760833	0.187018
PW.phe.Other.disorders.of.peritoneum	-0.746401	-2.02488	0.341772	0.187173
PW.phe.Congenital.anomalies.of.breast	1.05981	-0.562883	2.54738	0.188868
PW.phe.Early.or.threatened.labor..hemorrhage.in.early.pregnancy	-0.390033	-1.00868	0.186062	0.189075
PW.phe.Lipoprotein.disorders	-1.06937	-3.34198	0.464839	0.190307
PW.phe.Breast.disorder.NOS	-0.886608	-2.57727	0.403102	0.19146
PW.phe.Pathologic.fracture	-0.94786	-2.70164	0.441766	0.192483
PW.phe.Bursitis	-0.725958	-1.99385	0.347723	0.194191
PW.phe.Other.specified.cardiac.dysrhythmias	0.263475	-0.137079	0.651949	0.194752
PW.phe.Hyperhidrosis	-0.538364	-1.42964	0.265971	0.195848
PW.phe.Other.and.nonspecific.abnormal.cytological..histological.and.immunological.findings	1.59537	-0.840334	4.27764	0.19679
PW.phe.Paroxysmal.ventricular.tachycardia	-1.04684	-3.31372	0.476532	0.197531
PW.phe.Flat.foot	-0.996617	-2.81075	0.492379	0.198548
PW.phe.Seborrheic.dermatitis	0.759093	-0.41954	1.8704	0.199306
PW.phe.Cardiac.complications..not.elsewhere.classified	-1.27445	-3.73497	0.63601	0.200343
PW.phe.Hyperlipidemia	-0.303141	-0.783444	0.158073	0.200536
PW.phe.Tension.headache	-0.386206	-1.01657	0.200423	0.201857
PW.phe.Influenza	-0.367859	-0.970755	0.193181	0.203764
PW.phe.Secondary.malignancy.of.lymph.nodes	-1.58972	-6.49852	0.697505	0.204965
PW.phe.Splenomegaly	-0.645368	-1.73237	0.340332	0.205212
PW.phe.Empyema.and.pneumothorax	-0.727308	-2.01736	0.376489	0.205472
PW.phe.Other.dyschromia	-0.623405	-1.73408	0.32217	0.206173
PW.phe.Nonrheumatic.tricuspid.valve.disorders	-1.08541	-3.39746	0.535269	0.206581
PW.phe.Acute.osteomyelitis	1.07372	-0.629263	2.69124	0.206676
PW.phe.Aphasia	0.676753	-0.387769	1.69909	0.207012
PW.phe.Osteoporosis.NOS	0.382234	-0.217464	0.95796	0.207607
PW.phe.Pectus.carinatum	2.33248	-1.2995	7.53582	0.207961
PW.phe.Hemorrhage.in.early.pregnancy	-0.316484	-0.835605	0.172306	0.208821
PW.phe.Mitral.valve.stenosis.and.aortic.valve.stenosis	1.05377	-0.627166	2.67261	0.209151
PW.phe.Premature.beats	-0.618044	-1.69383	0.331029	0.209678
PW.phe.Other.local.infections.of.skin.and.subcutaneous.tissue	0.363199	-0.209787	0.911709	0.209823
PW.phe.Other.diseases.of.respiratory.system..NEC	0.459236	-0.269193	1.15811	0.211955
PW.phe.Hypersomnia	0.618358	-0.365534	1.55775	0.212001
PW.phe.Hyperosmolality.and.or.hypernatremia	-0.449534	-1.20881	0.248368	0.212677
PW.phe.Bundle.branch.block	1.87263	-1.1529	4.97057	0.212947
PW.phe.Visual.disturbances	0.303573	-0.178003	0.766971	0.212982
PW.phe.Polycythemia..secondary	-1.56507	-6.4735	0.724459	0.213458
PW.phe.Personal.history.of.allergy.to.medicinal.agents	0.28449	-0.167185	0.721242	0.21386
PW.phe.Portal.hypertension	-1.16015	-3.54895	0.61821	0.214317
PW.phe.Open.wounds.of.head..neck..and.trunk	0.341032	-0.20262	0.862399	0.214745
PW.phe.Pathological..developmental.or.recurrent.dislocation	-0.572426	-1.59704	0.315506	0.215841
PW.phe.Poisoning.by.antifungal.antibiotics	2.44062	-1.41304	7.77652	0.21609
PW.phe.Manlignant.and.unknown.neoplasms.of.brain.and.nervous.system	0.899981	-0.557439	2.26451	0.216144
PW.phe.Disorders.of.parathyroid.gland	-1.79447	-6.80638	0.938926	0.217455
PW.phe.Pseudomonal.pneumonia	-1.79499	-6.80577	0.94165	0.217515
PW.phe.Osteoarthrosis..localized..secondary	-1.11945	-3.48456	0.600042	0.217791
PW.phe.Myopia	-0.423279	-1.1644	0.238429	0.21806
PW.phe.Impaired.fasting.glucose	-1.13047	-3.50612	0.610465	0.218277
PW.phe.Disturbances.of.sulphur.bearing.amino.acid.metabolism	1.28185	-0.810135	3.35483	0.219
PW.phe.Chronic.Kidney.Disease..Stage.IV	-1.64792	-6.60156	0.832882	0.220539
PW.phe.Cystitis	0.352897	-0.217304	0.899226	0.220704
PW.phe.Facial.weakness	0.926027	-0.581495	2.38884	0.220801
PW.phe.Fluid.overload	-0.523725	-1.4352	0.302843	0.221102
PW.phe.Vaginal.enterocele..congenital.or.acquired	0.988936	-0.641468	2.50189	0.221598
PW.phe.Acute.periodontitis	-0.488111	-1.34158	0.287344	0.224185
PW.phe.Respiratory.arrest	-0.67078	-1.92503	0.386337	0.22468
PW.phe.Disorders.of.acoustic.nerve	1.2621	-0.832015	3.25544	0.224727
PW.phe.Disorders.of.esophageal.motility	-0.573613	-1.61424	0.334326	0.224956
PW.phe.Chronic.pain.syndrome	-0.332357	-0.891239	0.200351	0.225169
PW.phe.Complication.of.internal.orthopedic.device	-0.355435	-0.964514	0.213014	0.22573
PW.phe.Effects.radiation.NOS	-0.756733	-2.2047	0.437581	0.226222
PW.phe.Disorders.of.phosphorus.metabolism	-0.495327	-1.36646	0.298848	0.22828
PW.phe.Obesity	0.216222	-0.13851	0.562197	0.229733
PW.phe.Other.signs.and.symptoms.involving.emotional.state	0.308609	-0.199818	0.797437	0.230094
PW.phe.Strabismus..not.specified.as.paralytic.	-0.910613	-2.69937	0.54254	0.230936
PW.phe.Cerebral.atherosclerosis	1.7027	-1.17422	5.229	0.232216
PW.phe.Valvular.heart.disease..heart.chambers	-1.03876	-3.35831	0.594473	0.232308
PW.phe.Complications.of.labor.and.delivery.NEC	-0.384388	-1.0665	0.237508	0.232959
PW.phe.Nonallopathic.lesions.NEC	-0.847666	-2.57351	0.502611	0.233436
PW.phe.Dyshidrosis	-1.54113	-6.46521	0.820641	0.234785
PW.phe.Diaphragmatic.hernia	-0.276603	-0.752364	0.175936	0.235096
PW.phe.Open.wound.of.foot.except.toe.s..alone	0.387105	-0.262362	1.00388	0.236856
PW.phe.Keratitis	-1.06353	-3.4142	0.635684	0.237475
PW.phe.Disorders.of.calcium.phosphorus.metabolism	-1.03258	-3.3563	0.613186	0.238141
PW.phe.Basal.cell.carcinoma	1.22464	-0.867038	3.27778	0.239227
PW.phe.Other.disorders.of.urethra.and.urinary.tract	-1.5925	-6.54652	0.892742	0.239258
PW.phe.Varicose.veins	-0.834503	-2.5591	0.513731	0.240546
PW.phe.Obstructive.chronic.bronchitis	-0.547656	-1.57723	0.347106	0.240622
PW.phe.Cutaneous.lupus.erythematosus	-0.931465	-2.76644	0.593693	0.241283
PW.phe.Leukemia	1.90353	-1.14043	7.04594	0.241285
PW.phe.Other.inflammatory.spondylopathies	-0.927439	-2.76675	0.587231	0.241506
PW.phe.Chronic.venous.hypertension	-1.62735	-6.60493	0.940434	0.24224
PW.phe.Symptoms.affecting.skin	0.808001	-0.555121	2.19577	0.242444
PW.phe.Disturbances.of.sensation.of.smell.and.taste	0.793136	-0.562267	2.0944	0.24345
PW.phe.Adverse.reaction.to.serum.or.vaccine	0.665944	-0.47007	1.75731	0.243586
PW.phe.Other.disorders.of.pancreatic.internal.secretion	1.28879	-0.916019	3.55573	0.243863
PW.phe.Congestive.heart.failure..CHF..NOS	0.422756	-0.300931	1.11084	0.246114
PW.phe.Disorders.of.vitreous.body	-0.976529	-3.26691	0.594985	0.24642
PW.phe.Abnormal.results.of.function.study.of.thyroid	-0.624666	-1.85763	0.403639	0.246926
PW.phe.Macular.degeneration..wet	3.20179	-2.7349	10.152	0.247189
PW.phe.Family.history	-0.663438	-1.94977	0.437254	0.248365
PW.phe.Transient.alteration.of.awareness	0.385351	-0.276299	1.01987	0.248522
PW.phe.Hypocalcemia	0.466162	-0.336035	1.23458	0.248908
PW.phe.Benign.neoplasm.of.brain..cranial.nerves..meninges	0.643731	-0.470902	1.70386	0.249702
PW.phe.Adjustment.reaction	0.240451	-0.172774	0.638544	0.250049
PW.phe.Atrial.flutter	-1.45718	-6.36232	0.823865	0.250285
PW.phe.Elevated.white.blood.cell.count	-0.265723	-0.739137	0.185169	0.25246
PW.phe.Phlebitis.and.thrombophlebitis.of.intracranial.venous.sinuses	-1.6791	-6.69194	1.07414	0.254202
PW.phe.Hemangioma.of.skin.and.subcutaneous.tissue	0.689073	-0.529516	1.8001	0.254245
PW.phe.Kyphosis..acquired.	-0.785656	-2.4817	0.515437	0.254648
PW.phe.Symptoms.involving.female.genital.tract	-0.335419	-0.947306	0.234916	0.255202
PW.phe.Dermatophytosis	0.781145	-0.586503	2.11057	0.255388
PW.phe.Juvenile.rheumatoid.arthritis	-1.60281	-6.58388	1.00074	0.255783
PW.phe.Other.persistent.mental.disorders.due.to.conditions.classified.elsewhere	0.452916	-0.339105	1.20855	0.256106
PW.phe.Other.disorders.of.eyelids	-1.50548	-6.4409	0.905791	0.256184
PW.phe.Pectus.excavatum	1.69099	-1.32155	4.73704	0.256658
PW.phe.Speech.and.language.disorder	1.15579	-0.920837	3.05285	0.257167
PW.phe.Loss.of.height	-1.45061	-6.36134	0.85664	0.257529
PW.phe.Secondary.hypothyroidism	-0.535352	-1.57554	0.372719	0.258544
PW.phe.Disorders.of.uterus..NEC	-0.330231	-0.937485	0.235542	0.258904
PW.phe.Diabetes.insipidus	1.17043	-0.922018	3.20453	0.259857
PW.phe.Renal.osteodystrophy	1.61934	-1.27866	4.89931	0.260996
PW.phe.Irregular.menstrual.cycle.bleeding	-0.270481	-0.763935	0.196268	0.261172
PW.phe.Memory.loss	-0.346099	-0.983584	0.251358	0.26199
PW.phe.Aplastic.anemia	1.16416	-0.930767	3.17787	0.262412
PW.phe.Hyperparathyroidism	-0.71587	-2.17922	0.502794	0.262512
PW.phe.Acute.bronchitis.and.bronchiolitis	-0.205622	-0.57494	0.151849	0.26266
PW.phe.Acute.laryngitis.and.tracheitis	-0.594394	-1.76163	0.424148	0.263102
PW.phe.Fracture.of.humerus	-0.508739	-1.51786	0.360388	0.263381
PW.phe.Vitamin.C.deficiencies	-1.90692	-7.03639	1.47831	0.263705
PW.phe.Chronic.pancreatitis	0.48777	-0.381698	1.31186	0.26397
PW.phe.Crushing.injury	0.541877	-0.425492	1.45723	0.264124
PW.phe.Subdural.hemorrhage..injury.	-0.725493	-2.20733	0.517374	0.265005
PW.phe.Sialoadenitis	0.833792	-0.663717	2.26343	0.265131
PW.phe.Viral.hepatitis.C	-0.407725	-1.18621	0.296871	0.26532
PW.phe.Chronic.obstructive.asthma	0.532147	-0.419915	1.44359	0.266419
PW.phe.Excessive.vomiting.in.pregnancy	-0.487173	-1.41774	0.359042	0.267075
PW.phe.Calculus.of.ureter	-0.318653	-0.916607	0.237936	0.268389
PW.phe.Rheumatic.disease.of.the.heart.valves	-1.62006	-6.64042	1.08683	0.26851
PW.phe.Thyroiditis	-0.798718	-2.53446	0.569079	0.268837
PW.phe.Chronic.fatigue.syndrome	0.354748	-0.283097	0.961433	0.269356
PW.phe.Mastoiditis...related.conditions	-0.95575	-3.26495	0.660474	0.269726
PW.phe.Urethral.stricture..not.specified.as.infectious.	-0.793967	-2.52848	0.571897	0.27123
PW.phe.Migraine	-0.184231	-0.51862	0.143487	0.272446
PW.phe.Benign.neoplasm.of.adrenal.gland	-1.49237	-6.44405	0.985303	0.272497
PW.phe.Cerebral.artery.occlusion..with.cerebral.infarction	-0.605019	-1.85682	0.449698	0.274378
PW.phe.Postoperative.infection	-0.297882	-0.85905	0.230023	0.274536
PW.phe.Thyroid.cancer	-0.684071	-2.12809	0.50717	0.274779
PW.phe.Disorders.of.sweat.glands	1.11599	-0.959253	3.05373	0.275165
PW.phe.Inflammatory.disease.of.breast	-0.537117	-1.64144	0.401031	0.275264
PW.phe.Pain..swelling.or.discharge.of.eye	-0.414108	-1.21725	0.317482	0.27551
PW.phe.Infertility..female..associated.with.anovulation	0.949559	-0.798716	2.62446	0.275745
PW.phe.Cholesteatoma	1.1832	-1.01	3.30763	0.276955
PW.phe.Peripheral.vascular.disease..unspecified	0.657245	-0.563248	1.77502	0.277058
PW.phe.Nonspecific.abnormal.findings.in.cerebrospinal.fluid	-1.60982	-6.62497	1.1511	0.277604
PW.phe.Cataract	0.562024	-0.480175	1.51741	0.278103
PW.phe.Methicillin.sensitive.Staphylococcus.aureus	-0.446987	-1.31212	0.349314	0.278503
PW.phe.Transient.cerebral.ischemia	-0.379717	-1.11228	0.297983	0.279256
PW.phe.Acquired.coagulation.factor.deficiency	-0.96214	-3.29453	0.704162	0.279651
PW.phe.stress.incontinence..female	-0.317889	-0.931783	0.250379	0.280183
PW.phe.Sleep.related.movement.disorders	-1.01512	-3.40344	0.764245	0.2811
PW.phe.Hemorrhagic.disorder.due.to.intrinsic.circulating.anticoagulants	1.01379	-0.916183	2.77724	0.281874
PW.phe.Nephrotic.syndrome.without.mention.of.glomerulonephritis	-1.51668	-6.49732	1.08399	0.284522
PW.phe.Myopathy	-0.837822	-2.65485	0.655895	0.284697
PW.phe.Alopecia	-0.471593	-1.41399	0.375994	0.284728
PW.phe.Complications.of.cardiac.vascular.device..implant..and.graft	-0.553939	-1.66782	0.441914	0.284794
PW.phe.Hypertensive.heart.disease	0.663571	-0.575839	1.8542	0.285475
PW.phe.Lack.of.coordination	0.389621	-0.336233	1.07998	0.285833
PW.phe.Encounter.for.long.term..current..use.of.aspirin	-0.339744	-0.996896	0.276452	0.285993
PW.phe.Cervical.cancer	-0.448219	-1.3553	0.358989	0.286841
PW.phe.Non.proliferative.glomerulonephritis	1.31527	-1.10879	4.05288	0.287068
PW.phe.Acute.and.chronic.tonsillitis	-0.930871	-3.25034	0.69691	0.287502
PW.phe.Cervicitis.and.endocervicitis	-0.30443	-0.89887	0.248652	0.28768
PW.phe.Acute.posthemorrhagic.anemia	-0.283299	-0.832231	0.232774	0.288045
PW.phe.Malunion.and.nonunion.of.fracture	-0.490599	-1.51103	0.393396	0.289251
PW.phe.Persistent.vomiting	-0.451397	-1.35569	0.369078	0.28958
PW.phe.Chondrocalcinosis	1.36819	-1.30791	3.97586	0.290023
PW.phe.Pneumococcal.pneumonia	-0.659997	-2.1012	0.527207	0.291249
PW.phe.Other.disorders.of.intestine	-0.333668	-0.994173	0.276418	0.291398
PW.phe.Aneurysm.of.artery.of.lower.extremity	-1.8533	-7.00447	1.64678	0.29283
PW.phe.Encephalitis	1.03681	-0.968114	2.94997	0.293194
PW.phe.Disorders.of.bilirubin.excretion	-0.802642	-2.59248	0.653921	0.294525
PW.phe.Conductive.hearing.loss	0.678397	-0.621656	1.89722	0.294756
PW.phe.Hallux.valgus..Bunion.	-0.46136	-1.44679	0.377066	0.295451
PW.phe.Functional.disorders.of.bladder	0.412328	-0.372633	1.1638	0.296685
PW.phe.Unequal.leg.length..acquired.	-1.39321	-6.32715	1.0185	0.298028
PW.phe.Open.wound.of.finger.s.	0.208386	-0.188143	0.590655	0.298448
PW.phe.Joint.effusions	-0.26505	-0.787854	0.229666	0.299356
PW.phe.Congenital.anomalies.of.face.and.neck	-0.910047	-3.22908	0.720035	0.299571
PW.phe.Sleep.disorders	0.264961	-0.243152	0.751773	0.301203
PW.phe.Fracture.of.patella	-0.852784	-3.11818	0.667875	0.302291
PW.phe.Acquired.deformities.of.forearm	1.02284	-0.92926	3.10249	0.302526
PW.phe.Noninflammatory.disorders.of.cervix	-0.527582	-1.66157	0.449515	0.303053
PW.phe.Mild.cognitive.impairment	-0.676286	-2.09744	0.586867	0.303096
PW.phe.Urethritis.and.urethral.syndrome	-0.95109	-3.31599	0.784093	0.303183
PW.phe.Postprocedural.fever	1.0622	-1.02776	3.05301	0.303553
PW.phe.Acute.appendicitis	-0.372857	-1.1548	0.323301	0.305097
PW.phe.Inguinal.hernia	-0.631688	-2.05886	0.535036	0.305391
PW.phe.Althete.s.foot	0.601496	-0.577046	1.71126	0.306188
PW.phe.Calculus.of.bile.duct	0.488597	-0.472065	1.37542	0.306577
PW.phe.Inflammatory.disease.of.cervix..vagina..and.vulva	0.784559	-0.756361	2.28339	0.309227
PW.phe.Corneal.opacity.and.other.disorders.of.cornea	0.714098	-0.704139	2.03506	0.309357
PW.phe.Peritoneal.adhesions..postoperative...postinfection.	-0.326484	-0.994963	0.294744	0.310416
PW.phe.Benign.neoplasm.of.other.female.genital.organs	0.927467	-0.897961	2.73526	0.310646
PW.phe.Concussion	-0.217807	-0.654062	0.199087	0.310746
PW.phe.Supraventricular.premature.beats	-0.711255	-2.27112	0.632613	0.311196
PW.phe.Malignant.neoplasm.of.ovary	0.639078	-0.618368	1.86059	0.311403
PW.phe.Diaper.or.napkin.rash	-1.45863	-6.45368	1.15678	0.311623
PW.phe.Isoimmunization.of.fetus.or.newborn	1.4819	-1.50853	4.4332	0.312785
PW.phe.Spontaneous.ecchymoses	0.541074	-0.535657	1.54967	0.313573
PW.phe.Graves..disease	-0.694341	-2.38539	0.598834	0.314827
PW.phe.Disorders.of.lacrimal.system	-1.38389	-6.339	1.1127	0.316502
PW.phe.Aphasia.speech.disturbance	0.281864	-0.276842	0.816518	0.31673
PW.phe.Postoperative.shock	-1.46575	-6.48273	1.21037	0.316934
PW.phe.Type.1.diabetes.with.ketoacidosis	1.01879	-1.05935	2.96335	0.318821
PW.phe.Other.alveolar.and.parietoalveolar.pneumonopathy	1.41259	-1.46309	4.55037	0.319244
PW.phe.Erythematosquamous.dermatosis	-1.43034	-6.41666	1.18607	0.319436
PW.phe.Pemphigus.and.pemphigoid	1.32036	-1.41587	4.00918	0.31989
PW.phe.Ventricular.fibrillation.and.flutter	1.47059	-1.53245	4.5171	0.321847
PW.phe.Kidney.replaced.by.transpant	1.31732	-1.44118	3.85774	0.322141
PW.phe.Nerve.root.and.plexus.disorders	0.943376	-1.01224	2.74794	0.322699
PW.phe.Congenital.deficiency.of.other.clotting.factors..including.factor.VII.	-0.990542	-3.43619	0.918808	0.323384
PW.phe.Abscess.or.ulceration.of.vulva	-0.807661	-2.66391	0.759907	0.323641
PW.phe.Extrinsic.allergic.alveolitis	1.92762	-1.78571	7.2506	0.324036
PW.phe.Malignant.neoplasm.of.rectum..rectosigmoid.junction..and.anus	-1.31305	-6.23806	1.06197	0.324172
PW.phe.Atherosclerosis.of.aorta	-0.879084	-3.21303	0.777203	0.324238
PW.phe.Aneurysm.and.dissection.of.heart	-1.45489	-6.47012	1.25278	0.324245
PW.phe.Heart.failure.with.reduced.EF..Systolic.or.combined.heart.failure.	-0.744993	-2.51927	0.68684	0.324367
PW.phe.Complication.due.to.other.implant.and.internal.device	-0.384654	-1.20696	0.36871	0.325753
PW.phe.Other.specified.diseases.of.hair.and.hair.follicles	-0.381472	-1.19832	0.365463	0.3258
PW.phe.Myasthenia.gravis	1.86301	-1.76844	7.09055	0.326265
PW.phe.Nontraumatic.compartment.syndrome	1.86301	-1.76844	7.09055	0.326265
PW.phe.Urethral.discharge	1.86301	-1.76844	7.09055	0.326265
PW.phe.ASCVD	-1.33099	-6.27032	1.09935	0.326717
PW.phe.Bronchopneumonia.and.lung.abscess	-0.750959	-2.5372	0.702303	0.326918
PW.phe.Other.congenital.anomalies.of.lower.limb..including.pelvic.girdle	1.44838	-1.55234	4.44616	0.327181
PW.phe.Stress.fracture	1.44574	-1.55687	4.47356	0.329403
PW.phe.Optic.atrophy	-1.34176	-6.2912	1.13576	0.329447
PW.phe.Rhesus.isoimmunization.in.pregnancy	-0.53028	-1.76504	0.49898	0.329664
PW.phe.Bronchitis	-0.186761	-0.573806	0.186659	0.331026
PW.phe.Osteopenia.or.other.disorder.of.bone.and.cartilage	-0.263767	-0.819738	0.263288	0.332503
PW.phe.Hydrocephalus	0.944346	-1.05674	2.76804	0.333436
PW.phe.Cardiac.congenital.anomalies	0.808951	-0.886759	2.41451	0.335378
PW.phe.Other.disorders.of.arteries.and.arterioles	0.670677	-0.738426	1.98038	0.335415
PW.phe.Alcoholic.liver.damage	-0.390122	-1.26912	0.384012	0.336173
PW.phe.Other.congenital.musculoskeletal.anomalies	1.05967	-1.15117	3.29069	0.33752
PW.phe.Rosacea	-0.515108	-1.73778	0.500335	0.337639
PW.phe.Late.effects.of.cerebrovascular.disease	-0.526501	-1.72106	0.526972	0.338821
PW.phe.Proteinuria	-0.478708	-1.56084	0.482052	0.340085
PW.phe.Respiratory.complications	0.472265	-0.517512	1.41443	0.340674
PW.phe.Other.symptoms.involving.urinary.system	-0.369408	-1.17637	0.378712	0.340973
PW.phe.Injury.to.other.and.unspecified.nerves	1.1721	-1.24536	3.85358	0.341548
PW.phe.Decreased.libido	-0.898534	-3.28472	0.88301	0.343525
PW.phe.Acute.glomerulonephritis..NOS	1.86181	-1.85581	7.21269	0.344129
PW.phe.Nontoxic.multinodular.goiter	-0.506948	-1.729	0.507365	0.345191
PW.phe.Other.conditions.of.brain	0.386576	-0.432177	1.15823	0.345285
PW.phe.Hemorrhage.during.pregnancy..childbirth.and.postpartum	1.85661	-1.85911	7.20215	0.3454
PW.phe.Sepsis	-0.260103	-0.822064	0.273846	0.345432
PW.phe.Regional.enteritis	-0.468743	-1.54282	0.482465	0.345856
PW.phe.Infestation..lice..mites.	0.635015	-0.717822	1.92788	0.347024
PW.phe.Disorders.of.tooth.development	-1.5113	-6.58232	1.51457	0.347292
PW.phe.Acquired.deformities.of.knee	-1.28302	-6.22327	1.15112	0.347316
PW.phe.Dementia.with.cerebral.degenerations	2.21125	-3.28132	6.40652	0.347454
PW.phe.Erectile.dysfunction..ED.	1.84766	-1.86741	7.20391	0.34763
PW.phe.Allergic.rhinitis	-0.225225	-0.71451	0.239532	0.348099
PW.phe.Thrombocytopenia	-0.320176	-1.03157	0.338694	0.349175
PW.phe.Subarachnoid.hemorrhage..injury.	0.609921	-0.699398	1.84935	0.349254
PW.phe.Sexually.transmitted.infections..not.HIV.or.hepatitis.	0.616289	-0.707212	1.86653	0.349515
PW.phe.Acute.dermatitis.due.to.solar.radiation	-0.532439	-1.75741	0.560363	0.349873
PW.phe.Nonsenile.Cataract	0.848353	-1.03763	2.51714	0.35057
PW.phe.Vitiligo	-1.53135	-6.64486	1.54767	0.350949
PW.phe.Nontoxic.nodular.goiter	0.791898	-0.882487	2.53343	0.351022
PW.phe.Other.infectious.and.parasitic.diseases	-0.300896	-0.970243	0.322033	0.351683
PW.phe.Infantile.cerebral.palsy	1.03357	-1.10363	3.60827	0.351717
PW.phe.Obstructive.genitourinary.defect	1.37251	-1.62647	4.37428	0.352934
PW.phe.Pulmonary.collapse..interstitial.and.compensatory.emphysema	0.22106	-0.250086	0.676458	0.35297
PW.phe.Stricture.and.stenosis.of.esophagus	0.304336	-0.351445	0.924042	0.354537
PW.phe.Acute.cystitis	-0.30236	-0.978886	0.327477	0.354652
PW.phe.Cardiogenic.shock	-0.877067	-3.26446	0.90334	0.355416
PW.phe.Neurological.disorders	-0.397824	-1.2998	0.431198	0.355622
PW.phe.Diseases.of.lips	-0.632868	-2.15984	0.679249	0.357115
PW.phe.Congenital.musculoskeletal.deformities.of.spine	-0.68641	-2.44374	0.719938	0.357489
PW.phe.Noninflammatory.female.genital.disorders	-0.264172	-0.85523	0.290639	0.357909
PW.phe.Cachexia	0.622814	-0.757617	1.88619	0.358889
PW.phe.Mittelschmerz	0.940917	-1.14482	2.92026	0.359449
PW.phe.Solitary.pulmonary.nodule	-0.569976	-1.92705	0.61965	0.359819
PW.phe.Anaphylactic.shock.NOS	0.463234	-0.553648	1.42121	0.36106
PW.phe.Fracture.of.pelvis	-0.570903	-2.00585	0.608849	0.361064
PW.phe.Hypoglycemia	0.265489	-0.312797	0.816922	0.361162
PW.phe.Rupture.of.tendon..nontraumatic	-0.81176	-3.13309	0.835388	0.361598
PW.phe.Nerve.plexus.lesions	-0.578603	-2.02684	0.620492	0.361675
PW.phe.Ventral.hernia	-0.447669	-1.51048	0.489744	0.361851
PW.phe.Macular.degeneration..senile..of.retina.NOS	0.823807	-1.06351	2.50848	0.36475
PW.phe.Neural.tube.defects	-1.31412	-6.30167	1.30645	0.365031
PW.phe.Other.nonmalignant.breast.conditions	-1.24145	-6.1859	1.1762	0.365149
PW.phe.Dizziness.and.giddiness..Light.headedness.and.vertigo.	0.157573	-0.187202	0.495334	0.367455
PW.phe.Renal.sclerosis..NOS	0.989569	-1.21601	3.22082	0.368962
PW.phe.Astigmatism	-0.300667	-1.00669	0.341878	0.369598
PW.phe.Hypothermia.Chills	-0.346189	-1.1534	0.398061	0.370751
PW.phe.Diseases.of.pancreas	-0.518977	-1.80708	0.586269	0.372084
PW.phe.Gastrointestinal.malfunction.arising.from.mental.factors	-0.830489	-3.19518	0.906871	0.3725
PW.phe.Occlusion.and.stenosis.of.precerebral.arteries	-0.634575	-2.34867	0.697266	0.373354
PW.phe.Methicillin.resistant.Staphylococcus.aureus	-0.409507	-1.37411	0.476701	0.373837
PW.phe.Synoviopathy	-0.624093	-2.32402	0.686327	0.374508
PW.phe.Carbuncle.and.furuncle	0.429403	-0.539777	1.34553	0.374985
PW.phe.Sleep.apnea	0.19758	-0.244133	0.623876	0.375525
PW.phe.Cancer.of.kidney.and.renal.pelvis	-1.329	-6.34733	1.42879	0.377616
PW.phe.Muscular.wasting.and.disuse.atrophy	0.460671	-0.58469	1.45367	0.377658
PW.phe.Central.nonobstroctive.sleep.apnea	-0.670128	-2.44655	0.765896	0.378516
PW.phe.Aneurysm.of.iliac.artery	1.14598	-1.56056	3.7709	0.378766
PW.phe.Joint.ligament.sprain	-0.22276	-0.742174	0.267092	0.379754
PW.phe.Osteoarthritis..localized	-0.246947	-0.824928	0.29707	0.380743
PW.phe.Generalized.anxiety.disorder	0.145343	-0.182138	0.466475	0.381529
PW.phe.Celiac.disease	0.564951	-0.737502	1.78869	0.382151
PW.phe.Hydronephrosis	-0.282163	-0.951127	0.339968	0.382395
PW.phe.Stricture.of.artery	-1.15185	-6.06037	1.14818	0.383209
PW.phe.Dysplasia.of.female.genital.organs	1.15067	-1.59952	3.6779	0.383252
PW.phe.Miscarriage..stillbirth	0.241218	-0.312634	0.769803	0.386268
PW.phe.Encephalopathy..not.elsewhere.classified	0.222511	-0.28806	0.714337	0.387416
PW.phe.Cysts.of.oral.soft.tissues	-1.31114	-6.33343	1.4654	0.387637
PW.phe.Intestinal.malabsorption..non.celiac.	-0.494952	-1.72631	0.605439	0.388704
PW.phe.Neoplasm.of.uncertain.behavior	0.27798	-0.366557	0.888173	0.389364
PW.phe.Unspecified.erythematous.condition	-0.372165	-1.28485	0.459203	0.390338
PW.phe.Unspecified.disorder.of.lipoid.metabolism	0.598981	-0.816428	1.91326	0.390559
PW.phe.Keratoconus	1.01881	-1.5288	3.15012	0.390684
PW.phe.Other.disorders.of.gallbladder	0.259373	-0.343471	0.831742	0.391057
PW.phe.Inflammatory.diseases.of.uterus..except.cervix	-0.444202	-1.55351	0.549736	0.392177
PW.phe.Premenstrual.tension.syndromes	0.45408	-0.615433	1.45277	0.392549
PW.phe.Known.or.suspected.fetal.abnormality.affecting.management.of.mother	-0.188327	-0.636425	0.23817	0.392837
PW.phe.Atherosclerosis.of.native.arteries.of.the.extremities.with.ulceration.or.gangrene	1.25723	-1.72507	4.29938	0.393088
PW.phe.Nonspecific.elevation.of.levels.of.transaminase.or.lactic.acid.dehydrogenase..LDH.	-0.248228	-0.846333	0.31524	0.395033
PW.phe.Orthostatic.hypotension	-0.309562	-1.06721	0.393516	0.396692
PW.phe.Tuberculosis	-1.28039	-6.29996	1.48374	0.397609
PW.phe.Osteochondritis.dissecans	-1.51175	-6.66335	2.0431	0.39801
PW.phe.Cervical.incompetence	-0.663435	-2.48079	0.823055	0.399814
PW.phe.Exophthalmos	-1.2221	-6.20599	1.39449	0.401071
PW.phe.Mastodynia	-0.268188	-0.932188	0.345911	0.401207
PW.phe.Venereal.diseases.due.to.Chlamydia.trachomatis	-0.850965	-3.31074	1.06354	0.402146
PW.phe.Other.acquired.musculoskeletal.deformity	-0.434201	-1.57175	0.549707	0.402207
PW.phe.Intestinal.disaccharidase.deficiencies.and.disaccharide.malabsorption	0.372305	-0.517138	1.21631	0.40254
PW.phe.Ulcer.of.esophagus	0.364226	-0.507272	1.18802	0.402754
PW.phe.Other.pulmonary.inflamation.or.edema	0.467838	-0.654945	1.53689	0.403617
PW.phe.Other.chronic.nonalcoholic.liver.disease	-0.230049	-0.794625	0.303203	0.404743
PW.phe.Organic.or.persistent.insomnia	0.344494	-0.486602	1.12034	0.404969
PW.phe.Vesicoureteral.reflux	1.05623	-1.64753	3.36927	0.40619
PW.phe.Small.kidney	-1.48116	-6.63127	2.05004	0.406262
PW.phe.Peptic.ulcer..site.unspecified	0.183673	-0.256202	0.607916	0.407762
PW.phe.Secondary.malignant.neoplasm.of.digestive.systems	-1.2463	-6.26305	1.50302	0.409041
PW.phe.Heart.failure.with.preserved.EF..Diastolic.heart.failure.	0.643447	-0.955167	2.10721	0.409354
PW.phe.Effects.of.heat..cold.and.air.pressure	-0.513495	-1.86719	0.678963	0.410595
PW.phe.Systemic.sclerosis	0.638577	-0.953643	2.0897	0.410745
PW.phe.Diverticulosis	-0.284201	-1.00884	0.377857	0.410827
PW.phe.Other.abnormal.glucose	-0.196717	-0.680289	0.266878	0.410845
PW.phe.Open.angle.glaucoma	-1.1493	-6.09787	1.33971	0.412281
PW.phe.Morbid.obesity	0.164979	-0.234359	0.550638	0.412955
PW.phe.Other.specified.diseases.of.sebaceous.glands	0.506923	-0.749509	1.67024	0.413485
PW.phe.Obstructive.sleep.apnea	-0.20381	-0.709349	0.278853	0.413632
PW.phe.Congenital.anomalies.of.limbs	1.57404	-2.03118	6.84753	0.413823
PW.phe.Lipoma	-0.471023	-1.75046	0.623893	0.414943
PW.phe.Acute.pericarditis	-0.859625	-3.36342	1.14809	0.415147
PW.phe.Other.hypertensive.complications	-0.526921	-1.9911	0.696199	0.415955
PW.phe.Hypotension.NOS	0.183585	-0.264022	0.61634	0.416411
PW.phe.Sensorineural.hearing.loss	0.437626	-0.659097	1.43572	0.417013
PW.phe.Anomalies.of.pupillary.function	-0.539071	-2.02974	0.718288	0.417377
PW.phe.Anterior.pituitary.disorders	0.94306	-1.58159	2.99911	0.418265
PW.phe.Dermatochalasis	-1.08699	-6.00354	1.25419	0.419947
PW.phe.Benign.neoplasm.of.eye..uveal	1.01873	-1.64257	3.59355	0.422063
PW.phe.Fracture.of.tibia.and.fibula	0.284895	-0.429232	0.956167	0.424124
PW.phe.Chronic.interstitial.cystitis	-0.398144	-1.46996	0.551812	0.424311
PW.phe.Oliguria.and.anuria	-0.598493	-2.21682	0.849142	0.425733
PW.phe.Abnormal.findings.on.examination.of.urine	-1.17043	-6.1602	1.456	0.425837
PW.phe.Periapical.abscess	-0.248346	-0.89136	0.352516	0.42611
PW.phe.Non.healing.surgical.wound	-0.398836	-1.4574	0.562063	0.42621
PW.phe.Peripheral.autonomic.neuropathy	-0.778738	-3.19477	1.0564	0.426674
PW.phe.Vascular.disorders.of.skin	-1.29458	-6.37706	1.74793	0.427112
PW.phe.Chronic.osteomyelitis	0.661419	-1.03078	2.26046	0.427878
PW.phe.Aneurysm.of.other.specified.artery	1.02642	-1.6796	3.60165	0.427984
PW.phe.Inflammation.of.the.eye	0.862452	-1.33011	3.08587	0.429729
PW.phe.Acquired.hypothyroidism	-0.406971	-1.51007	0.579198	0.430546
PW.phe.Appendicitis	-0.540071	-2.06023	0.76324	0.431185
PW.phe.Acute.pancreatitis	0.215655	-0.331144	0.736451	0.431932
PW.phe.Muscle.tendon.sprain	-0.574539	-2.30681	0.792441	0.432521
PW.phe.Chronic.ulcer.of.leg.or.foot	-0.408156	-1.54729	0.57815	0.432782
PW.phe.Varicella.infection	-1.21001	-6.25113	1.57112	0.434718
PW.phe.Bacterial.infection.NOS	0.213587	-0.332008	0.734701	0.435751
PW.phe.Pulmonary.insufficiency.or.respiratory.failure.following.trauma.and.surgery	0.332807	-0.529561	1.13324	0.436597
PW.phe.Abnormal.coagulation.profile	-0.376389	-1.4029	0.548879	0.436598
PW.phe.Urticaria	-0.211896	-0.772148	0.31438	0.437829
PW.phe.Rhabdomyolysis	0.230351	-0.362655	0.796314	0.43901
PW.phe.Other.sprains.and.strains	-0.197827	-0.719348	0.296205	0.439407
PW.phe.Stricture.obstruction.of.ureter	0.387157	-0.622172	1.33344	0.440077
PW.phe.Osteochondropathies	-1.13696	-6.12758	1.49073	0.440706
PW.phe.Abnormal.heart.sounds	-0.296019	-1.10898	0.437424	0.44096
PW.phe.Nasal.polyps	-0.50915	-1.99103	0.741535	0.441402
PW.phe.Type.2.diabetes.with.ophthalmic.manifestations	0.720149	-1.22149	2.48822	0.442055
PW.phe.Herpes.simplex	-0.219381	-0.805532	0.331206	0.442629
PW.phe.Esophagitis..GERD.and.related.diseases	-0.175375	-0.638563	0.266594	0.442732
PW.phe.Hammer.toe..acquired.	-0.452037	-1.83133	0.64265	0.443137
PW.phe.Generalized.convulsive.epilepsy	0.263258	-0.425697	0.91812	0.445432
PW.phe.Temporomandibular.joint.disorders	-0.455426	-1.76376	0.680107	0.446142
PW.phe.Acid.base.balance.disorder	0.41791	-0.686981	1.46241	0.446933
PW.phe.Disorders.of.refraction.and.accommodation..blindness.and.low.vision	-1.23375	-6.31754	1.7731	0.447102
PW.phe.Spasm.of.muscle	-0.17881	-0.65522	0.276675	0.447412
PW.phe.Cystic.fibrosis	1.11681	-1.87004	4.10654	0.447545
PW.phe.Seborrheic.keratosis	-0.336178	-1.29335	0.506589	0.448883
PW.phe.Derangement.of.joint..non.traumatic	1.79266	-3.7428	6.64526	0.449954
PW.phe.Other.disorders.of.liver	-0.238369	-0.8882	0.370406	0.450839
PW.phe.Diseases.of.white.blood.cells	-0.293652	-1.11636	0.451022	0.451277
PW.phe.Dysphagia	0.177569	-0.290668	0.628761	0.451616
PW.phe.Unspecified.monoarthritis	-1.16058	-6.18968	1.63171	0.45176
PW.phe.Diseases.of.nail..NOS	-0.548037	-2.27385	0.807993	0.451767
PW.phe.Erythema.nodosum	0.97975	-1.76139	3.44813	0.452482
PW.phe.Cardiac.arrest	0.403138	-0.693549	1.39761	0.453564
PW.phe.Urinary.incontinence	-0.209265	-0.778384	0.330322	0.453867
PW.phe.Ulcerative.colitis	0.39767	-0.691252	1.38161	0.455964
PW.phe.Toxic.effect.of.corrosive.aromatics..acids..and.caustic.alkalis	0.211274	-0.356481	0.749659	0.457394
PW.phe.Arterial.embolism.and.thrombosis	0.52313	-0.913275	1.866	0.459571
PW.phe.Anal.and.rectal.polyp	-0.350149	-1.37989	0.547709	0.460083
PW.phe.Traumatic.arthropathy	0.455463	-0.797676	1.61232	0.460114
PW.phe.Occlusion.of.cerebral.arteries..with.cerebral.infarction	1.77887	-3.77672	7.3933	0.460284
PW.phe.Acute.tonsillitis	-0.24424	-0.932954	0.391264	0.461133
PW.phe.Keloid.scar	-0.568428	-2.35264	0.88221	0.461856
PW.phe.Diseases.of.hair.and.hair.follicles	-0.624619	-2.51325	1.00127	0.462319
PW.phe.Other.cells.and.casts.in.urine	-0.393619	-1.55947	0.62808	0.464322
PW.phe.Changes.in.skin.texture	-0.810779	-3.36124	1.34531	0.466719
PW.phe.Cyst.of.bone	-0.684916	-3.04979	1.05628	0.466791
PW.phe.Pilonidal.cyst	0.661402	-1.15918	2.46853	0.467156
PW.phe.Nodular.lymphoma	-1.09645	-6.10468	1.62332	0.467333
PW.phe.Giant.cell.arteritis	0.885085	-1.71308	3.21742	0.467517
PW.phe.Other.acquired.deformities.of.limbs	-0.888254	-3.59601	1.52233	0.470483
PW.phe.Osteoarthrosis..generalized	0.430546	-0.789615	1.54249	0.471126
PW.phe.Other.signs.and.symptoms.in.breast	0.267382	-0.478256	0.968166	0.471717
PW.phe.Other.specified.diseases.of.the.salivary.glands	0.935976	-1.80391	3.40074	0.472134
PW.phe.Cancer.of.of.nasal.cavities	-1.1791	-6.26604	1.8686	0.472704
PW.phe.Central.origin.vertigo	0.8766	-1.73144	3.18659	0.473174
PW.phe.Amblyopia	0.783719	-1.41705	2.997	0.474981
PW.phe.Infections.specific.to.the.perinatal.period	1.03966	-2.01508	3.89675	0.475385
PW.phe.Deficiency.anemias	-0.320963	-1.26183	0.542112	0.475866
PW.phe.Second.degree.AV.block	0.768479	-1.40845	2.96752	0.476352
PW.phe.Blindness.and.low.vision	-0.35708	-1.43397	0.599452	0.477423
PW.phe.Cardiac.shunt..heart.septal.defect	-0.343604	-1.38945	0.574786	0.477971
PW.phe.Type.1.diabetes	-0.402903	-1.66321	0.667152	0.478105
PW.phe.Urinary.complications.NEC	-0.467632	-1.94392	0.775216	0.478155
PW.phe.Eosinophilic.esophagitis	0.923544	-1.80794	3.44747	0.478302
PW.phe.Cancer.of.other.female.genital.organs	-1.04986	-6.03828	1.58124	0.478883
PW.phe.Crushing.or.internal.injury.to.organs	-0.233315	-0.918809	0.399594	0.479771
PW.phe.Cornea.replaced.by.transplant	0.859946	-1.74365	3.17285	0.480531
PW.phe.Chronic.periodontitis	1.03323	-1.9489	4.00583	0.481171
PW.phe.Cancer.of.bronchus..lung	-0.653496	-3.00266	1.0576	0.481586
PW.phe.Polyp.of.corpus.uteri	0.383037	-0.747189	1.36569	0.482129
PW.phe.Secondary.diabetes.mellitus	0.678882	-1.31599	2.52651	0.482616
PW.phe.Temporomandibular.joint.disorder..unspecified	0.316571	-0.597522	1.16314	0.483828
PW.phe.Disease.of.tricuspid.valve	-0.353727	-1.43531	0.608259	0.484037
PW.phe.Cardiac.conduction.disorders	-0.690269	-3.10443	1.15362	0.484532
PW.phe.Benign.neoplasm.of.breast	-0.366197	-1.50852	0.625223	0.484651
PW.phe.Poisoning.by.antibiotics	0.212214	-0.395685	0.792022	0.486196
PW.phe.Hemiplegia	-0.425891	-1.71548	0.7497	0.486201
PW.phe.Diseases.of.esophagus	-0.328068	-1.35591	0.56767	0.488496
PW.phe.Peripheral.angiopathy.in.diseases.classified.elsewhere	-1.13689	-6.22473	1.90898	0.489371
PW.phe.Ovarian.dysfunction	-0.62862	-2.96099	1.03499	0.490616
PW.phe.Nonspecific.abnormal.findings.on.radiological.and.other.examination.of.biliary.tract	0.506533	-1.0245	1.85574	0.491049
PW.phe.Benign.neoplasm.of.bone.and.articular.cartilage	0.440277	-0.885786	1.61472	0.49242
PW.phe.Acute.inflammatory.pelvic.disease	-0.462766	-1.9648	0.818338	0.494572
PW.phe.Cancer.of.eye	-1.11265	-6.1971	1.89232	0.494954
PW.phe.Encounter.for.long.term..current..use.of.anticoagulants..antithrombotics..aspirin	0.118936	-0.224949	0.457753	0.495499
PW.phe.Cancer.of.other.endocrine.glands	0.58863	-1.15734	2.27131	0.495925
PW.phe.Nonrheumatic.mitral.valve.disorders	-0.27461	-1.13044	0.493926	0.496442
PW.phe.Open.wound.of.ear	0.443429	-0.902049	1.64104	0.49647
PW.phe.Chronic.pulmonary.heart.disease	-0.292345	-1.19576	0.53034	0.496978
PW.phe.Malignant.neoplasm.of.ovary.and.other.uterine.adnexa	0.503754	-0.994195	1.93874	0.49731
PW.phe.Tracheostomy.complications	0.985238	-1.98398	3.88916	0.497559
PW.phe.Injury.to.blood.vessels	0.408352	-0.825601	1.53522	0.499206
PW.phe.Juvenile.osteochondrosis	-1.00757	-5.99896	1.62639	0.499265
PW.phe.Streptococcus.infection	-0.229532	-0.932828	0.422204	0.499345
PW.phe.Postinflammatory.pulmonary.fibrosis	0.451443	-0.925566	1.70707	0.501343
PW.phe.Primary.intrinsic.cardiomyopathies	0.401129	-0.819573	1.51321	0.501601
PW.phe.Secondary.malignancy.of.respiratory.organs	-1.11941	-6.21569	1.96083	0.501979
PW.phe.Amyotrophic.Lateral.Sclerosis	1.509	-3.94262	5.58165	0.502713
PW.phe.Abnormal.results.of.function.study.of.kidney	-0.486482	-2.20632	0.860901	0.503503
PW.phe.Malignant.neoplasm.of.uterus	-0.374307	-1.621	0.677396	0.503951
PW.phe.Other.allied.disorders.of.spine	-0.352324	-1.50078	0.647321	0.504903
PW.phe.Qualitative.platelet.defects	0.866489	-1.8645	3.37778	0.504933
PW.phe.Personal.history.of.diseases.of.digestive.system	-0.206339	-0.839922	0.389558	0.505015
PW.phe.Anemia.of.chronic.disease	0.364007	-0.740509	1.40479	0.506368
PW.phe.Iron.deficiency.anemia.secondary.to.blood.loss..chronic.	-0.263604	-1.10066	0.497821	0.508636
PW.phe.Other.and.unspecified.complications.of.birth..puerperium.affecting.management.of.mother	-0.269917	-1.14852	0.504508	0.509522
PW.phe.Chronic.hepatitis	0.464747	-0.972937	1.80802	0.510605
PW.phe.Complications.of.the.administration.of.anesthetic.or.other.sedation.in.labor.and.delivery	-0.982607	-5.98015	1.62224	0.510836
PW.phe.Anisometropia	1.2735	-3.8411	4.31857	0.512703
PW.phe.Infection.inflammation.of.internal.prosthetic.device..implant..and.graft	-0.246859	-1.02998	0.479649	0.514403
PW.phe.Hyperventilation	0.216027	-0.449685	0.841769	0.514728
PW.phe.Impulse.control.disorder	0.369672	-0.78455	1.4372	0.51548
PW.phe.Malignant.neoplasm.of.liver..primary	-0.954397	-5.92666	1.64619	0.516325
PW.phe.Unspecified.osteomyelitis	-0.431329	-1.91337	0.821419	0.516506
PW.phe.Acute.pulmonary.heart.disease	1.47583	-3.99122	5.77026	0.516527
PW.phe.Fracture.of.foot	-0.20091	-0.846318	0.393996	0.518135
PW.phe.Hematemesis	-0.209789	-0.878722	0.415739	0.519252
PW.phe.Sinoatrial.node.dysfunction..Bradycardia.	0.34934	-0.758532	1.36041	0.519798
PW.phe.Insulins.and.antidiabetic.agents.causing.adverse.effects.in.therapeutic.use	0.312292	-0.671243	1.22446	0.520271
PW.phe.Type.2.diabetes.with.ketoacidosis	0.740967	-1.78474	2.79794	0.520551
PW.phe.Endometriosis	-0.135675	-0.563392	0.27251	0.520837
PW.phe.Pulmonary.embolism.and.infarction..acute	-0.281597	-1.21045	0.553878	0.521092
PW.phe.Disorders.of.the.globe	-1.19681	-6.40127	2.45489	0.522024
PW.phe.Von.willebrand.s.disease	-1.00362	-6.04357	1.79054	0.52247
PW.phe.Nephritis.and.nephropathy.in.diseases.classified.elsewhere	-0.679435	-3.17373	1.33969	0.522674
PW.phe.Arterial.embolism.and.thrombosis.of.lower.extremity.artery	0.741366	-1.79467	2.85921	0.524204
PW.phe.Abnormal.electrocardiogram..ECG...EKG.	-0.143818	-0.600368	0.293936	0.52509
PW.phe.Peripheral.or.central.vertigo	-0.316526	-1.38502	0.630661	0.525852
PW.phe.Disorders.secondary.to.childbirth..surgery..trauma	-0.222724	-0.94768	0.45097	0.525928
PW.phe.Dermatitis.due.to.solar.radiation	-0.457684	-2.17132	0.879569	0.527265
PW.phe.Postphlebitic.syndrome	1.45214	-4.00856	6.41186	0.527591
PW.phe.Dental.caries	-0.192222	-0.818351	0.394164	0.528737
PW.phe.Antilipemic.and.antiarteriosclerotic.drugs.causing.adverse.effects.in.therapeutic.use	0.915049	-2.04339	3.92716	0.529817
PW.phe.Congenital.anomalies.of.upper.limb..including.shoulder.girdle	0.63464	-1.43807	2.57266	0.529834
PW.phe.Premenopausal.menorrhagia	-0.547135	-2.83343	1.02103	0.531412
PW.phe.Other.venous.embolism.and.thrombosis	-0.172306	-0.734206	0.357966	0.531539
PW.phe.Cancer.of.intrathoracic.organs	1.21265	-2.3973	6.53973	0.532199
PW.phe.Cancer.of.urinary.organs..incl..kidney.and.bladder.	1.21265	-2.3973	6.53973	0.532199
PW.phe.Lymphoid.leukemia	1.21265	-2.3973	6.53973	0.532199
PW.phe.Myeloid.leukemia..acute	1.21265	-2.3973	6.53973	0.532199
PW.phe.Myeloid.leukemia..chronic	1.21265	-2.3973	6.53973	0.532199
PW.phe.Polyarteritis.nodosa	1.21265	-2.3973	6.53973	0.532199
PW.phe.Gross.hematuria	-0.4104	-1.81493	0.852113	0.533707
PW.phe.Other.non.epithelial.cancer.of.skin	-0.337583	-1.55668	0.674359	0.533929
PW.phe.Atherosclerosis	-0.576598	-2.91872	1.12246	0.534248
PW.phe.Benign.neoplasm.of.parathyroid.gland	-0.932504	-5.92947	1.68273	0.5347
PW.phe.Chronic.pericarditis	0.902878	-2.06531	3.90455	0.537105
PW.phe.Other.specified.erythematous.conditions	0.412597	-0.962013	1.66248	0.537312
PW.phe.Traumatic.amputation	0.568466	-1.36604	2.27255	0.537776
PW.phe.Otorrhea	-0.478126	-2.26356	0.979994	0.539151
PW.phe.Rheumatoid.arthritis.and.other.inflammatory.polyarthropathies	0.508979	-1.18017	2.10453	0.539284
PW.phe.Chronic.airway.obstruction	0.188705	-0.429061	0.769024	0.539533
PW.phe.Intracerebral.hemorrhage	-0.521713	-2.4066	1.10476	0.540404
PW.phe.Other.disorders.of.synovium..tendon..and.bursa	-0.318791	-1.42614	0.675841	0.541396
PW.phe.Renal.failure.NOS	0.29234	-0.679716	1.19065	0.541703
PW.phe.Multiple.myeloma	-0.981456	-6.05548	1.95206	0.542468
PW.phe.Carcinoma.in.situ.of.skin	-0.905024	-5.88303	1.71591	0.542581
PW.phe.Acute.vascular.insufficiency.of.intestine	-0.455082	-2.20047	0.936193	0.543445
PW.phe.Benign.neoplasm.of.colon	-0.156633	-0.681531	0.341781	0.544502
PW.phe.Alopecia.Areata	-0.587038	-2.97573	1.19884	0.544518
PW.phe.Other.disorders.of.lipoid.metabolism	0.783441	-1.94368	3.28453	0.544956
PW.phe.Disorders.of.iris.and.ciliary.body	0.779096	-1.95243	3.27006	0.547639
PW.phe.Prolapse.of.vaginal.vault.after.hysterectomy	-0.434848	-2.14798	0.901706	0.548581
PW.phe.Abnormal.Papanicolaou.smear.of.cervix.and.cervical.HPV	0.198018	-0.466475	0.822019	0.549178
PW.phe.Kwashiorkor	0.749645	-1.91161	3.23581	0.549663
PW.phe.Anomalous.atrioventricular.excitation	0.722255	-1.8861	2.95112	0.550116
PW.phe.Other.hypertrophic.and.atrophic.conditions.of.skin	-0.243823	-1.10572	0.532189	0.550269
PW.phe.Hypercalcemia	-0.276404	-1.26427	0.60578	0.551888
PW.phe.Congenital.anomaly.of.gallbladder..bile.ducts..liver..pancreas	0.412535	-1.00734	1.7273	0.552521
PW.phe.Arterial.dissection	0.639812	-1.5394	2.83418	0.553122
PW.phe.Disorders.of.optic.nerve.and.visual.pathways	-0.607609	-3.05793	1.3137	0.553523
PW.phe.Disorder.of.skin.and.subcutaneous.tissue.NOS	-0.159946	-0.710142	0.361169	0.554306
PW.phe.Sicca.syndrome	0.376571	-0.94541	1.54832	0.554473
PW.phe.Immunity.deficiency	-0.570576	-2.95897	1.21776	0.556381
PW.phe.Mental.retardation	0.405013	-0.965458	1.77691	0.556597
PW.phe.Anomalies.of.respiratory.system..congenital	0.74901	-1.97761	3.09386	0.556763
PW.phe.Need.for.Hormone.replacement.therapy..postmenopausal.	-0.186991	-0.84298	0.424064	0.557336
PW.phe.Chronic.pharyngitis.and.nasopharyngitis	0.25323	-0.623378	1.06942	0.559185
PW.phe.Tinnitus	0.252324	-0.624869	1.06917	0.560854
PW.phe.Polymyositis	0.798474	-2.06108	3.6988	0.561246
PW.phe.Delirium.dementia.and.amnestic.and.other.cognitive.disorders	-0.981113	-6.08814	2.10967	0.561533
PW.phe.Peripheral.retinal.degenerations	1.30879	-4.11441	6.17575	0.561893
PW.phe.Hemorrhage.NOS	-0.309665	-1.4366	0.710219	0.562111
PW.phe.Hodgkin.s.disease	-0.574231	-2.98636	1.26708	0.562243
PW.phe.Flatulence	0.153904	-0.376801	0.659757	0.562471
PW.phe.Upper.gastrointestinal.congenital.anomalies	0.690004	-1.88408	2.97089	0.562768
PW.phe.Cancer..suspected.or.other	-0.299744	-1.43028	0.677146	0.563583
PW.phe.Disorders.of.amino.acid.metabolism	-0.974772	-6.08166	2.11669	0.564092
PW.phe.Complications.of.transplants.and.reattached.limbs	-0.28196	-1.29445	0.658072	0.564608
PW.phe.Other.heart.block	-0.870407	-5.86066	1.81942	0.564711
PW.phe.Posttraumatic.wound.infection.not.elsewhere.classified	0.414461	-1.02277	1.84422	0.565337
PW.phe.Secondary.thrombocytopenia	0.351672	-0.899586	1.50366	0.565989
PW.phe.Atrioventricular.block..complete	0.66293	-1.86273	2.80666	0.566329
PW.phe.Occlusion.of.cerebral.arteries	0.436282	-1.14789	1.8654	0.568127
PW.phe.Disorders.of.the.autonomic.nervous.system	0.561265	-1.38476	2.61174	0.568258
PW.phe.Corneal.ulcer	-0.525073	-2.50266	1.26384	0.568722
PW.phe.Difficulty.in.walking	0.2751	-0.698657	1.19097	0.568916
PW.phe.Glossodynia	-0.564588	-2.97854	1.282	0.570116
PW.phe.Cholelithiasis.with.other.cholecystitis	0.141383	-0.358015	0.615044	0.571035
PW.phe.Cellulitis.and.abscess.of.fingers.toes	0.163985	-0.419554	0.718098	0.573853
PW.phe.Sarcoidosis	0.51811	-1.41691	2.26114	0.575223
PW.phe.Other.disorders.of.thyroid	0.151517	-0.390543	0.668209	0.576553
PW.phe.Spondylolisthesis..congenital	-0.273876	-1.32969	0.658356	0.578365
PW.phe.Placenta.previa.and.abruptio.placenta	-0.199579	-0.952072	0.486868	0.579681
PW.phe.Cyst.or.abscess.of.Bartholin.s.gland	0.418821	-1.1563	1.81665	0.579837
PW.phe.Malignant.neoplasm.of.other.urinary.organs	-1.04124	-6.29073	2.51122	0.579931
PW.phe.Polyneuropathy.due.to.drugs	-1.04124	-6.29073	2.51122	0.579931
PW.phe.Venous.cerebrovascular.complications.embolism.in.pregnancy.and.the.puerperium	-0.446891	-2.27172	1.07393	0.58079
PW.phe.Acute.bronchospasm	-0.281453	-1.36784	0.688977	0.581767
PW.phe.Chromosomal.anomalies.and.genetic.disorders	-1.0417	-6.26202	2.64812	0.582782
PW.phe.Symptoms.involving.digestive.system	0.171747	-0.456157	0.767794	0.583879
PW.phe.Congenital.anomalies.of.peripheral.vascular.system	0.549722	-1.51456	2.52255	0.584857
PW.phe.Cyst.and.pseudocyst.of.pancreas	0.416115	-1.16617	1.83792	0.585103
PW.phe.Restless.legs.syndrome	0.161033	-0.431361	0.724559	0.586591
PW.phe.Bladder.neck.obstruction	-0.85314	-5.88055	1.94826	0.587111
PW.phe.Cystoid.macular.degeneration.of.retina	-0.896569	-5.98213	2.13097	0.587464
PW.phe.Deep.vein.thrombosis..DVT.	-0.235621	-1.14471	0.594572	0.588169
PW.phe.Pleurisy..pleural.effusion	-0.136169	-0.645713	0.34885	0.588271
PW.phe.Cellulitis.and.abscess.of.oral.soft.tissues	-0.421778	-2.20618	1.03418	0.58885
PW.phe.Hepatitis.NOS	0.182948	-0.499904	0.826854	0.590376
PW.phe.Degenerative.skin.disorders	-1.0213	-6.24515	2.66519	0.590501
PW.phe.Other.immunological.findings	-0.365698	-1.86609	0.913582	0.59073
PW.phe.Disorders.of.magnesium.metabolism	-0.165325	-0.790205	0.427043	0.590811
PW.phe.Learning.disorder	-0.475261	-2.40396	1.21838	0.590955
PW.phe.Tics.and.choreas	0.544022	-1.52941	2.51516	0.590959
PW.phe.Parkinson.s.disease	-0.498293	-2.83556	1.19312	0.591799
PW.phe.Pneumonia	-0.106104	-0.503978	0.279468	0.593588
PW.phe.Diverticulitis	0.295825	-0.858034	1.31358	0.594315
PW.phe.Mobitz.II.AV.block	-1.00046	-6.26461	2.50953	0.594643
PW.phe.Other.degenerative.diseases.of.the.basal.ganglia	-1.00046	-6.26461	2.50953	0.594643
PW.phe.Rotator.cuff..capsule..sprain	-0.230342	-1.14648	0.590944	0.59477
PW.phe.Spinal.enthesopathy	-0.544268	-2.99187	1.36853	0.594828
PW.phe.Hypertrophy.of.breast..Gynecomastia.	0.254512	-0.729802	1.13961	0.595131
PW.phe.Other.disorders.of.cervical.region	-0.28879	-1.43148	0.749797	0.595307
PW.phe.Congenital.coagulation.defects	0.766701	-2.19069	3.70469	0.597941
PW.phe.Other.specified.congenital.anomalies.of.kidney	-0.801102	-5.79806	1.8291	0.598358
PW.phe.Keratoconjunctivitis.sicca	-0.55939	-3.06178	1.43908	0.598596
PW.phe.Herpes.zoster	0.232467	-0.666627	1.06001	0.598944
PW.phe.Spina.bifida	-0.540179	-2.99188	1.38292	0.599909
PW.phe.E..coli	0.14441	-0.405971	0.668973	0.599967
PW.phe.Cholangitis	-0.796091	-5.78896	1.85243	0.60055
PW.phe.Calculus.of.lower.urinary.tract	-0.462412	-2.3865	1.2363	0.601075
PW.phe.Conjunctivitis..noninfectious	-0.995294	-6.22126	2.70333	0.601233
PW.phe.Pectus.and.other.congenital.anomalies.of.ribs.sternum	-0.999016	-6.22169	2.71492	0.601334
PW.phe.Corneal.opacity	0.601063	-1.92652	2.71278	0.601652
PW.phe.Duodenal.ulcer	-0.279812	-1.43629	0.731819	0.601736
PW.phe.Tobacco.use.disorder	-0.0833443	-0.395393	0.230974	0.601956
PW.phe.Other.cerebral.degenerations	-0.817466	-5.84473	1.98614	0.603736
PW.phe.Chronic.cystitis	0.272891	-0.796831	1.26774	0.604401
PW.phe.Other.disorders.of.the.breast.associated.with.childbirth.and.disorders.of.lactation	0.388853	-1.1829	1.77625	0.605439
PW.phe.Fracture.of.neck.of.femur	-0.38582	-2.12356	0.995198	0.605558
PW.phe.Obstruction.of.bile.duct	-0.492873	-2.85849	1.25647	0.605895
PW.phe.Cancer.of.stomach	-0.757909	-5.71748	1.79562	0.607656
PW.phe.Disorders.of.the.orbit	0.722926	-2.18702	3.69	0.609684
PW.phe.Other.disorders.of.bladder	-0.208805	-1.05869	0.577214	0.611223
PW.phe.Sacroiliitis.NEC	-0.256397	-1.33073	0.699494	0.611354
PW.phe.Right.bundle.branch.block	-0.285686	-1.48669	0.783564	0.612065
PW.phe.Carcinoid.syndrome	-0.863723	-5.97823	2.23352	0.612696
PW.phe.Ovarian.cyst	-0.0899782	-0.446035	0.255199	0.613265
PW.phe.Disorders.of.muscle..ligament..and.fascia	0.432439	-1.40352	1.98963	0.614002
PW.phe.Hemorrhage.of.rectum.and.anus	-0.118689	-0.594341	0.335212	0.614022
PW.phe.Other.disorders.of.the.kidney.and.ureters	-0.140002	-0.70436	0.39541	0.614594
PW.phe.Abnormal.posture	0.644532	-2.06828	3.13616	0.614928
PW.phe.Genital.prolapse	-0.363601	-2.07512	0.97021	0.617291
PW.phe.Jaundice..not.of.newborn.	-0.27834	-1.47247	0.782751	0.618923
PW.phe.Acute.renal.failure	-0.119561	-0.604468	0.344594	0.61895
PW.phe.Infective.connective.tissue.disorders	1.07069	-4.34328	4.83304	0.619269
PW.phe.Chronic.laryngitis	0.540528	-1.64702	2.75093	0.619763
PW.phe.Pelvic.inflammatory.disease..PID.	-0.707123	-5.63728	1.66393	0.61996
PW.phe.Retention.of.urine	-0.144399	-0.737517	0.417399	0.620822
PW.phe.Psychogenic.disorder	0.170574	-0.524066	0.82691	0.621755
PW.phe.Villonodular.synovitis	1.08852	-4.31929	5.41726	0.621827
PW.phe.Polyphagia	0.239389	-0.744774	1.16708	0.623522
PW.phe.Neoplasm.of.uncertain.behavior.of.skin	-0.224331	-1.19862	0.642075	0.624427
PW.phe.Contact.and.allergic.dermatitis.of.eyelid	1.07437	-4.31332	5.54096	0.624757
PW.phe.Unstable.angina..intermediate.coronary.syndrome.	0.354891	-1.16933	1.694	0.624772
PW.phe.Vitamin.D.deficiency	0.13194	-0.408102	0.6481	0.625574
PW.phe.Subjective.visual.disturbances	-0.17075	-0.890958	0.49966	0.625756
PW.phe.Angiodysplasia.of.intestine..without.mention.of.hemorrhage.	0.974876	-4.23547	4.64539	0.626996
PW.phe.Cancer.of.tongue	0.568277	-1.98744	2.81149	0.628096
PW.phe.Noninflammatory.disorders.of.vagina	-0.111964	-0.579091	0.333855	0.628209
PW.phe.Gastroesophageal.laceration.hemorrhage.syndrome	0.26149	-0.8189	1.31121	0.628397
PW.phe.Acquired.deformities.of.finger	0.537858	-1.93978	2.53343	0.628506
PW.phe.Palpitations	-0.110648	-0.574299	0.33208	0.629794
PW.phe.Cancer.of.other.female.genital.organs..excluding.uterus.and.ovary.	-0.399784	-2.2526	1.17357	0.631064
PW.phe.Congenital.factor.VIII.disorder	0.584643	-1.78855	3.30136	0.63308
PW.phe.Chronic.kidney.disease..Stage.I.or.II	-0.471708	-2.88282	1.3699	0.635662
PW.phe.MRSA.pneumonia	0.303535	-0.999174	1.52434	0.635677
PW.phe.Benign.neoplasm.of.eye	-0.772018	-5.83883	2.19345	0.636055
PW.phe.Laxity.of.ligament.or.hypermobility.syndrome	-0.393274	-2.24523	1.17966	0.636662
PW.phe.Apnea	0.304811	-1.00946	1.54192	0.637519
PW.phe.Phlebitis.and.thrombophlebitis.of.lower.extremities	0.286782	-0.970095	1.44563	0.640476
PW.phe.Abdominal.hernia	-0.305126	-1.69974	0.951806	0.642841
PW.phe.Macular.puckering.of.retina	0.515406	-1.95961	2.56085	0.64316
PW.phe.Symptoms.involving.respiratory.system.and.other.chest.symptoms	0.192886	-0.650802	0.980955	0.643722
PW.phe.Painful.respiration	0.0952159	-0.316784	0.493041	0.645862
PW.phe.Fracture.of.ankle.and.foot	-0.114478	-0.621011	0.364398	0.645933
PW.phe.Tympanosclerosis.and.middle.ear.disease.related.to.otitis.media	0.547951	-2.05381	2.73797	0.646069
PW.phe.Cellulitis.and.abscess.of.foot..toe	0.191316	-0.648963	0.983718	0.646383
PW.phe.Inflammatory.diseases.of.female.pelvic.organs	0.438247	-1.5539	2.24702	0.646533
PW.phe.Myalgia.and.myositis.unspecified	-0.0825958	-0.441248	0.267789	0.646801
PW.phe.Peritoneal.or.intestinal.adhesions	-0.263726	-1.52671	0.812685	0.646848
PW.phe.Inflammatory.conditions.of.jaw	0.259102	-0.898237	1.33137	0.648128
PW.phe.Impacted.cerumen	-0.18144	-1.01256	0.574475	0.648231
PW.phe.Benign.neoplasm.of.unspecified.sites	0.493738	-1.69023	2.69333	0.649623
PW.phe.Anterior.horn.cell.disease	0.658468	-2.28797	3.60448	0.649969
PW.phe.Nonspecific.abnormal.findings.in.stool.contents	0.20029	-0.694376	1.03629	0.650435
PW.phe.Viremia..NOS	-0.27468	-1.58848	0.872057	0.651503
PW.phe.Other.arthropathies	-0.442764	-2.50814	1.49427	0.652675
PW.phe.Duodenitis	-0.180243	-1.01676	0.581869	0.652898
PW.phe.Stomatitis.and.mucositis..ulcerative.	-0.450551	-2.86829	1.39831	0.653416
PW.phe.Aseptic.necrosis.of.bone	0.348379	-1.26152	1.81538	0.653845
PW.phe.Benign.neoplasm.of.kidney.and.other.urinary.organs	-0.857725	-6.10141	2.8286	0.653941
PW.phe.Secondary.malignant.neoplasm.of.liver	-0.707456	-5.72903	2.09567	0.654412
PW.phe.Choroidal.degenerations	0.972881	-4.44786	4.96253	0.655607
PW.phe.Benign.neoplasm.of.lip..oral.cavity..and.pharynx	0.447595	-1.62203	2.39752	0.65662
PW.phe.Malignant.neoplasm.of.other.and.ill.defined.sites.within.the.digestive.organs.and.peritoneum	-0.689471	-5.68851	2.06059	0.656635
PW.phe.Paralysis.spasm.of.vocal.cords.or.larynx	0.279618	-1.0084	1.48148	0.658053
PW.phe.Human.immunodeficiency.virus..HIV..disease	0.950184	-4.46764	4.71372	0.65815
PW.phe.Broken.tooth	0.178398	-0.637467	0.948835	0.659682
PW.phe.Alkalosis	0.19954	-0.721816	1.05351	0.65981
PW.phe.Noninflammatory.disorders.of.vulva.and.perineum	0.25022	-0.910136	1.3281	0.660369
PW.phe.Acquired.hemolytic.anemias	-0.752088	-5.86686	2.35377	0.66078
PW.phe.Iatrogenic.hypotension	-0.223907	-1.29693	0.7596	0.663686
PW.phe.Arthropathy.NOS	0.0990095	-0.354155	0.536111	0.663707
PW.phe.Cancer.of.bladder	-0.742405	-5.85355	2.36224	0.66412
PW.phe.Symptoms.involving.head.and.neck	-0.243162	-1.43626	0.817318	0.664225
PW.phe.Varicose.veins.of.lower.extremity	-0.313517	-2.01693	1.00753	0.66521
PW.phe.Other.specified.gastritis	0.103637	-0.375882	0.56166	0.665789
PW.phe.Breast.cancer..female.	-0.399528	-2.72589	1.26718	0.666199
PW.phe.Other.cardiomyopathy	-0.489038	-3.0519	1.6867	0.666439
PW.phe.Atherosclerosis.of.renal.artery	-0.825861	-6.20142	2.5786	0.667201
PW.phe.Articular.cartilage.disorder	0.265891	-0.999973	1.43621	0.667404
PW.phe.Other.demyelinating.diseases.of.central.nervous.system	-0.349775	-2.17623	1.18031	0.667846
PW.phe.Cerebral.ischemia	0.333048	-1.28318	1.80919	0.669177
PW.phe.Neoplasm.of.uncertain.behavior.of.breast	-0.641802	-5.60978	1.92147	0.66931
PW.phe.Impaction.of.intestine	0.263557	-1.03188	1.39517	0.669383
PW.phe.Disturbances.in.tooth.eruption	0.389611	-1.54117	2.08068	0.669535
PW.phe.Decubitus.ulcer	0.190331	-0.713479	1.03647	0.66999
PW.phe.Subdural.hemorrhage	-0.35519	-2.20965	1.21955	0.670409
PW.phe.Insomnia	0.071353	-0.259705	0.397866	0.67083
PW.phe.Facial.nerve.disorders..CN7.	0.268547	-1.05486	1.43658	0.671651
PW.phe.Chronic.Kidney.Disease..Stage.III	0.257421	-0.992832	1.40015	0.672186
PW.phe.Paroxysmal.tachycardia..unspecified	0.388039	-1.5473	2.10627	0.672615
PW.phe.Ectopic.pregnancy	0.23168	-0.898	1.26325	0.67405
PW.phe.Fracture.of.lower.limb	-0.174968	-1.03913	0.618369	0.674237
PW.phe.Malignant.neoplasm..other	0.176782	-0.679628	0.967719	0.674482
PW.phe.Other.specified.disorders.of.plasma.protein.metabolism	0.218672	-0.844151	1.20413	0.675104
PW.phe.Retinal.detachment.with.retinal.defect	-0.654071	-5.65972	2.11989	0.676041
PW.phe.Hypercoagulable.state	-0.800013	-6.04916	2.88429	0.676347
PW.phe.Ascites..non.malignant.	-0.185317	-1.10251	0.665842	0.676871
PW.phe.Hemangioma.and.lymphangioma..any.site	0.248765	-0.980615	1.3693	0.677046
PW.phe.Chorioretinal.inflammations..scars..and.other.disorders.of.choroid	0.903494	-4.49149	5.05603	0.67755
PW.phe.Other.retinal.disorders	0.903494	-4.49149	5.05603	0.67755
PW.phe.Personal.history.of.diseases.of.blood.and.blood.forming.organs	0.212958	-0.824927	1.19132	0.678128
PW.phe.Telogen.effluvium	-0.661891	-5.69126	2.1583	0.678437
PW.phe.Decreased.white.blood.cell.count	-0.231193	-1.39638	0.836841	0.678919
PW.phe.Hereditary.hemochromatosis	0.881289	-4.53532	4.57188	0.679
PW.phe.Bacterial.enteritis	0.446424	-1.73372	2.63887	0.680474
PW.phe.Myeloproliferative.disease	-0.287749	-1.81244	1.03059	0.680778
PW.phe.Arthropathy.associated.with.infections	0.893759	-4.51519	4.9382	0.680935
PW.phe.Urethral.hypermobility.ISD	-0.401064	-2.79027	1.3951	0.682974
PW.phe.Cystic.kidney.disease	-0.195915	-1.20549	0.713798	0.683009
PW.phe.Vascular.hamartomas.and.non.neoplastic.nevi	0.520428	-2.1972	2.99614	0.684339
PW.phe.Other.endocrine.disorders	0.165636	-0.667918	0.928987	0.684886
PW.phe.Pyogenic.arthritis	0.322098	-1.32214	1.8429	0.685995
PW.phe.Prurigo.and.Lichen	0.240456	-0.985477	1.35582	0.68615
PW.phe.Keratoconjunctivitis	-0.395881	-2.78292	1.40161	0.686579
PW.phe.Coagulation.defects.complicating.pregnancy.or.postpartum	-0.458805	-3.0307	1.70671	0.686654
PW.phe.Paralytic.strabismus	0.434112	-2.00523	2.35669	0.687241
PW.phe.Infertility..female	0.223523	-0.93636	1.24355	0.687481
PW.phe.Endocarditis	-0.280683	-1.8031	1.03534	0.687792
PW.phe.Hyperchylomicronemia	-0.779538	-6.0334	2.96053	0.688633
PW.phe.Anomalies.of.tooth.position.malocclusion	0.430221	-2.01576	2.3017	0.688979
PW.phe.Raynaud.s.syndrome	0.259438	-1.09067	1.47109	0.689581
PW.phe.Non.autoimmune.hemolytic.anemias	0.573552	-2.35739	3.49337	0.690627
PW.phe.Fuchs..dystrophy	0.829433	-4.44516	5.53242	0.69076
PW.phe.Retinal.hemorrhage.ischemia	0.829433	-4.44516	5.53242	0.69076
PW.phe.Opiates.and.related.narcotics.causing.adverse.effects.in.therapeutic.use	0.0725814	-0.289451	0.425102	0.691061
PW.phe.Chronic.vascular.insufficiency.of.intestine	0.397463	-1.67037	2.36588	0.692957
PW.phe.Congenital.anomalies.of.intestine	0.161933	-0.671593	0.937305	0.693503
PW.phe.Hematuria	0.0808624	-0.328356	0.476242	0.694301
PW.phe.Other.disorders.of.stomach.and.duodenum	0.118093	-0.485906	0.69317	0.695233
PW.phe.Pancytopenia	-0.257898	-1.65267	1.0003	0.695744
PW.phe.Transitory.tachypnea.or.apnea.of.newborn	0.687143	-4.3258	3.52641	0.69642
PW.phe.Other.disorders.of.metabolism	-0.167603	-1.06386	0.649703	0.696656
PW.phe.Other.forms.of.chronic.heart.disease	-0.187087	-1.18433	0.728433	0.696759
PW.phe.Torus.fracture	0.840334	-4.54142	4.99647	0.69704
PW.phe.Symptoms.concerning.nutrition..metabolism..and.development	-0.0933979	-0.579945	0.370365	0.698177
PW.phe.Other.benign.neoplasm.of.uterus	-0.38087	-2.77136	1.41084	0.698494
PW.phe.Congenital.anomalies.of.stomach	-0.724518	-5.97941	2.83468	0.699895
PW.phe.Toxic.multinodular.goiter	-0.619978	-5.66261	2.20223	0.701134
PW.phe.Thromboangiitis.obliterans	0.827681	-4.58784	4.74409	0.701567
PW.phe.Hyperglyceridemia	-0.227627	-1.5241	0.896391	0.703817
PW.phe.Dysmenorrhea	-0.076013	-0.477836	0.310201	0.70394
PW.phe.Pernicious.anemia	0.244004	-1.09504	1.43956	0.704108
PW.phe.Diseases.of.the.jaws	-0.197184	-1.27556	0.795899	0.704205
PW.phe.Acute..but.ill.defined.cerebrovascular.disease	-0.242924	-1.67785	0.943195	0.704698
PW.phe.Orthopnea	-0.404318	-2.89881	1.59847	0.704861
PW.phe.Adrenogenital.disorders	-0.744698	-6.00394	2.92706	0.704897
PW.phe.Anomalies.of.endocrine.glands..congenital	-0.744698	-6.00394	2.92706	0.704897
PW.phe.Shock	-0.174371	-1.14034	0.706584	0.706573
PW.phe.Hypotony.of.eye	-0.729011	-5.98601	2.99203	0.706579
PW.phe.Cerebral.degeneration..unspecified	0.214001	-0.967831	1.26917	0.706711
PW.phe.Superficial.injury..infected	-0.234168	-1.57336	0.949403	0.708317
PW.phe.Vitamin.deficiency	0.250678	-1.13689	1.51462	0.70886
PW.phe.Cancer.of.major.salivary.glands	-0.72075	-5.97961	3.01053	0.710638
PW.phe.Other.disorders.of.carbohydrate.transport.and.metabolism	-0.72075	-5.97961	3.01053	0.710638
PW.phe.Blister	0.228949	-1.03588	1.39658	0.710657
PW.phe.Myocarditis	0.531782	-2.3936	3.45036	0.711598
PW.phe.Abnormal.chest.sounds	0.435699	-2.15361	2.66821	0.713406
PW.phe.Malignant.neoplasm.of.bladder	0.532391	-2.40162	3.52206	0.713468
PW.phe.Phlebitis.and.thrombophlebitis	0.146204	-0.657862	0.904011	0.713716
PW.phe.Septic.shock	0.153349	-0.689132	0.952035	0.714064
PW.phe.Hypercholesterolemia	0.0904419	-0.404522	0.566135	0.715485
PW.phe.Melanomas.of.skin	0.680941	-4.44978	3.73475	0.715681
PW.phe.Cholelithiasis	-0.102569	-0.679608	0.438803	0.716809
PW.phe.Cancer.of.esophagus	-0.386559	-2.88205	1.60735	0.716909
PW.phe.Cholelithiasis.with.acute.cholecystitis	-0.181002	-1.27549	0.746673	0.717486
PW.phe.Myoclonus	0.226458	-1.05987	1.42483	0.719062
PW.phe.Missed.abortion.Hydatidiform.mole	-0.13538	-0.920174	0.578702	0.719291
PW.phe.Dyspareunia	0.116841	-0.538849	0.733686	0.719385
PW.phe.Neuroendocrine.tumors	0.761687	-4.61285	4.87591	0.722447
PW.phe.Benign.neoplasm.of.respiratory.and.intrathoracic.organs	-0.403731	-2.96935	1.77473	0.722495
PW.phe.Dysmetabolic.syndrome.X	0.165693	-0.784366	1.05314	0.723339
PW.phe.Mineral.deficiency.NEC	-0.22744	-1.59635	0.997661	0.724359
PW.phe.Chronic.venous.insufficiency..CVI.	0.175738	-0.849674	1.11197	0.724999
PW.phe.Cancer.of.other.lymphoid..histiocytic.tissue	-0.373153	-2.86752	1.63819	0.72758
PW.phe.Cardiomegaly	-0.124959	-0.860196	0.562781	0.728032
PW.phe.Chronic.ulcer.of.unspecified.site	0.171512	-0.833547	1.10759	0.728484
PW.phe.Squamous.cell.carcinoma	-0.33161	-2.6883	1.40858	0.729652
PW.phe.Candidiasis	-0.0756899	-0.516408	0.347796	0.730117
PW.phe.Breast.conditions..congenital.or.relating.to.hormones	-0.600109	-5.73178	2.50091	0.730527
PW.phe.Viral.Enteritis	-0.110824	-0.772905	0.509417	0.732376
PW.phe.Lack.of.normal.physiological.development	0.643806	-4.50459	3.77002	0.732625
PW.phe.Type.2.diabetes	-0.0766537	-0.528732	0.356158	0.73281
PW.phe.Abnormal.results.of.function.study.of.liver	-0.0918067	-0.639111	0.425511	0.733451
PW.phe.Hormones.and.synthetic.substitutes.causing.adverse.effects.in.therapeutic.use	-0.171054	-1.21912	0.786496	0.733751
PW.phe.Congenital.anomalies.of.esophagus	0.706916	-2.97942	5.97302	0.735673
PW.phe.Type.1.diabetes.with.renal.manifestations	-0.540811	-5.56488	2.28802	0.736216
PW.phe.Hypertensive.heart.and.or.renal.disease	0.413447	-2.24906	2.83274	0.737708
PW.phe.Microscopic.hematuria	-0.202371	-1.50706	0.933559	0.737981
PW.phe.Disease.of.capillaries	0.391151	-2.18813	2.61852	0.739823
PW.phe.Adverse.effects.of.antibacterials..not.penicillins.	0.204176	-1.05958	1.36894	0.740209
PW.phe.Other.vitamin.B12.deficiency.anemia	-0.228125	-1.73179	1.06203	0.740355
PW.phe.Cholesterolosis.of.gallbladder	0.269378	-1.51858	1.73575	0.741665
PW.phe.Arteritis.NOS	-0.319307	-2.68829	1.4344	0.741886
PW.phe.Rheumatism..unspecified.and.fibrositis	-0.317348	-2.68578	1.44147	0.743563
PW.phe.Primary.open.angle.glaucoma	-0.516072	-5.51735	2.27381	0.743687
PW.phe.Poisoning.by.agents.primarily.affecting.blood.constituents	0.278628	-1.46694	1.95901	0.745134
PW.phe.Cancer.of.brain	-0.255982	-2.04083	1.20299	0.745516
PW.phe.Circadian.rhythm.sleep.disorder	-0.255724	-2.04142	1.20698	0.746075
PW.phe.Autoimmune.hemolytic.anemias	-0.62581	-5.8886	3.08068	0.746199
PW.phe.Sideroblastic.anemia	-0.62581	-5.8886	3.08068	0.746199
PW.phe.Mixed.hyperlipidemia	0.160103	-0.841021	1.10322	0.746268
PW.phe.Hypertensive.chronic.kidney.disease	0.163802	-0.869702	1.13046	0.747536
PW.phe.Aortic.ectasia	0.672826	-4.6402	4.8808	0.747583
PW.phe.Other.hypertrophic.cardiomyopathy	0.672826	-4.6402	4.8808	0.747583
PW.phe.Symptoms.involving.nervous.and.musculoskeletal.systems	-0.120197	-0.886246	0.59567	0.748073
PW.phe.Dental.abrasion..erosion.and.attrition	0.346839	-2.11479	2.26602	0.748815
PW.phe.Acute.rheumatic.heart.disease	-0.603326	-5.85643	2.99232	0.749332
PW.phe.Lymphoid.leukemia..acute	0.678875	-4.73743	4.49551	0.750848
PW.phe.Disorders.of.external.ear	0.259914	-1.4245	1.83986	0.751421
PW.phe.Chronic.inflammatory.disorders.of.orbit	-0.533465	-5.61354	2.52889	0.751506
PW.phe.Toxic.erythema	-0.341507	-2.8401	1.68745	0.751811
PW.phe.Other.chronic.ischemic.heart.disease..unspecified	0.226782	-1.29818	1.56119	0.752916
PW.phe.Type.1.diabetes.with.neurological.manifestations	-0.493175	-5.49054	2.19001	0.753126
PW.phe.Amyloidosis	0.645923	-2.96155	5.95692	0.75395
PW.phe.Hypertension	0.666311	-4.72632	4.63896	0.755586
PW.phe.Left.bundle.branch.block	0.257912	-1.54885	1.77798	0.756382
PW.phe.Malignant.neoplasm.of.kidney..except.pelvis	-0.537588	-5.65474	2.58464	0.756543
PW.phe.Malignant.neoplasm.of.renal.pelvis	-0.537588	-5.65474	2.58464	0.756543
PW.phe.Other.hereditary.hemolytic.anemias	0.563504	-4.52103	3.59288	0.756727
PW.phe.Corneal.degenerations	0.567959	-4.52738	3.73459	0.757101
PW.phe.Gingival.and.periodontal.diseases	0.34881	-2.17219	2.40282	0.757324
PW.phe.Glaucoma	-0.232572	-1.96969	1.15107	0.758197
PW.phe.Other.disorders.of.circulatory.system	-0.498448	-5.53831	2.34304	0.759574
PW.phe.Abnormal.results.of.other.function.studies..bladder..pancreas..placenta..spleen..etc.	-0.169597	-1.35073	0.876783	0.760043
PW.phe.Other.disorders.of.biliary.tract	-0.119389	-0.924862	0.627662	0.760456
PW.phe.Seborrhea	-0.373605	-3.03535	2.03786	0.760705
PW.phe.Adrenal.cortical.steroids.causing.adverse.effects.in.therapeutic.use	0.160299	-0.930333	1.14517	0.761176
PW.phe.Circumscribed.scleroderma	-0.294652	-2.66526	1.47736	0.762385
PW.phe.Conditions.involving.the.integument.and.temperature.regulation.of.fetus.and.newborn	-0.655213	-6.26881	3.36967	0.76313
PW.phe.Interstitial.emphysema.and.related.conditions.of.newborn	-0.655213	-6.26881	3.36967	0.76313
PW.phe.Other.and.unspecified.disorders.of.the.nervous.system	0.0805398	-0.455453	0.59419	0.763881
PW.phe.Benign.neoplasm.of.ovary	-0.22282	-1.94427	1.12473	0.764138
PW.phe.Multiple.sclerosis	0.115215	-0.676909	0.851973	0.767602
PW.phe.Urinary.obstruction	-0.463627	-5.463	2.21605	0.768267
PW.phe.Ulceration.of.intestine	0.181053	-1.09263	1.35939	0.770518
PW.phe.Lump.or.mass.in.breast	-0.0637785	-0.505955	0.35878	0.771387
PW.phe.Benign.neoplasm.of.thyroid.glands	0.256929	-1.63372	1.90116	0.771507
PW.phe.Glossitis	0.223856	-1.38399	1.68318	0.771769
PW.phe.Chromosomal.anomalies	0.34334	-2.25268	2.55469	0.77191
PW.phe.Voice.disturbance	0.142132	-0.869507	1.06126	0.772227
PW.phe.Non.Hodgkins.lymphoma	-0.292105	-2.70453	1.56388	0.772404
PW.phe.Toxic.effect.of..non.ethyl..alcohol.and.petroleum.and.other.solvents	0.0946499	-0.569383	0.720113	0.773676
PW.phe.Acromegaly.and.gigantism	0.611397	-4.8058	4.39185	0.774057
PW.phe.Spirochetal.infection	0.605511	-4.84137	4.13493	0.774297
PW.phe.Perinatal.jaundice	-0.301809	-2.81769	1.59073	0.774321
PW.phe.Epiphora	0.604404	-4.82618	4.20573	0.774382
PW.phe.Noninfectious.disorders.of.lymphatic.channels	-0.169269	-1.4515	0.936305	0.77494
PW.phe.Secondary.extrinsic.cardiomyopathies	-0.461965	-5.49642	2.38703	0.776605
PW.phe.Hemoglobinuria	0.406818	-2.50292	3.34154	0.77661
PW.phe.Atrophy.of.female.genital.tract	0.539166	-4.6137	4.01765	0.776657
PW.phe.Congenital.anomalies.of.urinary.system	-0.294031	-2.75188	1.62566	0.778373
PW.phe.Costochondritis	-0.0890624	-0.736122	0.518398	0.779071
PW.phe.Poisoning.by.hormones.and.synthetic.substitutes	-0.25012	-2.17481	1.45263	0.77912
PW.phe.Gastric.ulcer	0.0867979	-0.536445	0.678116	0.779522
PW.phe.Protein.calorie.malnutrition	-0.0666158	-0.54784	0.392605	0.780187
PW.phe.Hypotension	-0.135585	-1.15322	0.785781	0.780441
PW.phe.Ptosis.of.eyelid	-0.181241	-1.63132	1.02961	0.781818
PW.phe.Epilepsy..recurrent.seizures..convulsions	0.0665748	-0.419055	0.531368	0.783926
PW.phe.Arthropathy.associated.with.neurological.disorders	-0.506914	-5.74659	3.00496	0.784542
PW.phe.Chorioretinal.scars	0.549764	-4.70053	4.72979	0.785579
PW.phe.Lagophthalmos	0.549764	-4.70053	4.72979	0.785579
PW.phe.Intestinal.infection	0.109247	-0.705346	0.871176	0.78566
PW.phe.Other.abnormal.blood.chemistry	-0.0596654	-0.501524	0.365785	0.78661
PW.phe.Elevated.sedimentation.rate	-0.233107	-2.11776	1.39971	0.78702
PW.phe.Cushing.s.syndrome	0.290415	-1.88114	2.489	0.78796
PW.phe.Senile.dementia	0.473892	-4.57306	3.40753	0.788682
PW.phe.Atopic.contact.dermatitis.due.to.other.or.unspecified	0.0549212	-0.356171	0.451626	0.790104
PW.phe.Sudden.death	0.56424	-4.80883	4.55008	0.790176
PW.phe.Renal.dialysis	0.0823294	-0.540066	0.675807	0.790766
PW.phe.Bone.marrow.or.stem.cell.transplant	0.379365	-2.53205	3.36525	0.791079
PW.phe.Intestinal.infection.due.to.protozoa	-0.32478	-2.99576	2.0976	0.791751
PW.phe.Convulsions	-0.0485218	-0.416921	0.308012	0.7924
PW.phe.Scar.conditions.and.fibrosis.of.skin	-0.115836	-1.02818	0.72118	0.792514
PW.phe.Anemia.in.neoplastic.disease	-0.459945	-5.58504	2.66833	0.792644
PW.phe.Disorders.of.urea.cycle.metabolism	0.181543	-1.22346	1.54363	0.794362
PW.phe.Vascular.insufficiency.of.intestine	-0.205351	-1.98607	1.25347	0.794633
PW.phe.Testicular.hypofunction	-0.495801	-5.75276	3.1598	0.795153
PW.phe.Infectious.mononucleosis	0.140829	-0.979431	1.15925	0.795377
PW.phe.Overweight..obesity.and.other.hyperalimentation	0.0669149	-0.450623	0.561416	0.795703
PW.phe.Hyperestrogenism	0.548447	-4.84073	4.47313	0.796466
PW.phe.Sickle.cell.anemia	-0.455112	-5.61354	2.5677	0.796649
PW.phe.Hemorrhage.of.gastrointestinal.tract	-0.0816056	-0.727259	0.524733	0.796826
PW.phe.Encephalitis..non.infectious	-0.215579	-2.06938	1.36275	0.797479
PW.phe.Cardiac.pacemaker.device.in.situ	0.356146	-2.54986	3.22819	0.798395
PW.phe.Cirrhosis.of.liver.without.mention.of.alcohol	-0.148194	-1.37049	0.951904	0.798552
PW.phe.Disorders.involving.the.immune.mechanism	0.242081	-1.74531	2.0604	0.798705
PW.phe.Nausea.and.vomiting	-0.0442706	-0.384784	0.296473	0.79876
PW.phe.Cancer.of.connective.tissue	0.299755	-2.29577	2.50535	0.799783
PW.phe.Secondary.hyperparathyroidism..of.renal.origin.	-0.218252	-2.10705	1.41375	0.800427
PW.phe.Cardiac.pacemaker.in.situ	-0.202983	-2.00922	1.29803	0.801484
PW.phe.Osteoarthrosis	0.282667	-2.23326	2.35268	0.80153
PW.phe.Purpura.and.other.hemorrhagic.conditions	-0.210568	-2.06431	1.3679	0.802134
PW.phe.Secondary.malignancy.of.brain.spine	0.317364	-2.39302	2.77982	0.80284
PW.phe.Congenital.hip.dysplasia.and.deformity	0.280433	-2.23461	2.35152	0.802978
PW.phe.Cerebral.edema.and.compression.of.brain	0.109987	-0.786468	0.946105	0.803006
PW.phe.Toxic.effect.of.other.gases..fumes..or.vapors	0.173738	-1.31727	1.45024	0.803089
PW.phe.Type.1.diabetes.with.ophthalmic.manifestations	-0.406074	-5.43862	2.45214	0.803684
PW.phe.Claw.toe..acquired.	-0.393015	-5.39133	2.31275	0.804124
PW.phe.Bronchiectasis	0.243047	-1.81921	2.17874	0.806432
PW.phe.Ankylosis.of.joint	0.158935	-1.19938	1.37924	0.807115
PW.phe.Gastroparesis	0.110332	-0.822254	0.987846	0.81054
PW.phe.Pneumonia.due.to.fungus..mycoses.	-0.392711	-5.43369	2.46434	0.811184
PW.phe.Adrenal.hypofunction	-0.169928	-1.70444	1.1679	0.811185
PW.phe.Pericarditis	-0.146601	-1.46341	1.00776	0.811547
PW.phe.Alzheimer.s.disease	0.427326	-4.65553	3.55507	0.812859
PW.phe.Pelvic.inflammatory.disease..NOS	0.0884317	-0.666342	0.803166	0.813281
PW.phe.Complication.of.colostomy.or.enterostomy	0.181832	-1.38354	1.68567	0.813572
PW.phe.Poisoning.by.water..mineral..and.uric.acid.metabolism.drugs	-0.154066	-1.5442	1.10263	0.815531
PW.phe.Femoral.hernia	0.252816	-2.21058	2.22925	0.815756
PW.phe.Ectropion.or.entropion	-0.369362	-5.36422	2.38347	0.816033
PW.phe.Inflammatory.and.toxic.neuropathy	0.088313	-0.677116	0.816606	0.816509
[truncated: 273 more rows]

## Sheet: S5_SUI+BPDvsSUI–BPD_Male
Phecode Name (bold p value < 3.08E-05)	Effect	CI.lower	CI.upper	p-value
[truncated: 1,624 more rows]

## Sheet: S6_SUI+BPDvsCTRL+BPD_ALL
Phecode Name (bold p value < 3.2e-5)	Effect	CI.lower	CI.upper	p.value
[truncated: 1,564 more rows]

[truncated: 6 more sheets: S7_SUI+BPDvsCTRL+BPD_Female, S8_SUI+BPDvsCTRL+BPD_Male, S9_SUI+BPDvsSUI-BPD+PD_ALL, S10_SUI+BPDvsSUI-BPD+PD_Female, S11_SUI+BPDvsSUI-BPD+PD_Male, S12_SUI+BPDvsSUI-PD]
